# Supplementary material for: Enhanced dielectricity coupled to spin-crossover in a one-dimensional polymer iron(ii) incorporating tetrathiafulvalene
Source: Chem Sci. 2020 May 27;11(24):6229–35. doi: 10.1039/d0sc02388d (PMC7480181; doi:10.1039/d0sc02388d)
Supplement: Supplementary file 2 [file SC-011-D0SC02388D-s002.cif]

# Electronic Supplementary Material (ESI) for Chemical Science.
# This journal is © The Royal Society of Chemistry 2020

####################################################################### 
# 
# This file contains crystal structure data downloaded from the 
# Cambridge Structural Database (CSD) hosted by the Cambridge 
# Crystallographic Data Centre (CCDC).
# 
# Full information about CCDC data access policies and citation 
# guidelines are available at http://www.ccdc.cam.ac.uk/access/V1 
# 
# Audit and citation data items may have been added by the CCDC. 
# Please retain this information to preserve the provenance of 
# this file and to allow appropriate attribution of the data. 
# 
#######################################################################

data_complex_123k
_database_code_depnum_ccdc_archive 'CCDC 1835730'

_audit_update_record             
;
2019-07-29 deposited with the CCDC.	2020-05-27 downloaded from the CCDC.
;
_publcif_datablock.id            {06dd0d42-84c7-48a6-bc60-1890e8396b5c}
# publcif _publ_body_element loop end
_audit_creation_date             2019-07-26
_audit_creation_method           
;
Olex2 1.2
(compiled 2018.05.29 svn.r3508 for OlexSys, GUI svn.r5506)
;
_shelx_SHELXL_version_number     2014/7
_chemical_name_common            ?
_chemical_name_systematic        ?
_chemical_formula_moiety         '2(C36 H34 Fe N4 O6 S6), 0.5(C2 H4 Cl4)'
_chemical_formula_sum            'C73 H70 Cl2 Fe2 N8 O12 S12'
_chemical_formula_weight         1818.69
_chemical_melting_point          ?
loop_
_atom_type_symbol
_atom_type_description
_atom_type_scat_dispersion_real
_atom_type_scat_dispersion_imag
_atom_type_scat_source
C C 0.0148 0.0070 'International Tables Vol C Tables 4.2.6.8 and 6.1.1.4'
H H 0.0000 0.0000 'International Tables Vol C Tables 4.2.6.8 and 6.1.1.4'
Fe Fe -0.2784 2.5795 'International Tables Vol C Tables 4.2.6.8 and 6.1.1.4'
N N 0.0253 0.0136 'International Tables Vol C Tables 4.2.6.8 and 6.1.1.4'
O O 0.0412 0.0250 'International Tables Vol C Tables 4.2.6.8 and 6.1.1.4'
S S 0.2924 0.4247 'International Tables Vol C Tables 4.2.6.8 and 6.1.1.4'
Cl Cl 0.3294 0.5404 'International Tables Vol C Tables 4.2.6.8 and 6.1.1.4'

_shelx_space_group_comment       
;
The symmetry employed for this shelxl refinement is uniquely defined
by the following loop, which should always be used as a source of
symmetry information in preference to the above space-group names.
They are only intended as comments.
;
_space_group_crystal_system      triclinic
_space_group_IT_number           2
_space_group_name_H-M_alt        'P -1'
_space_group_name_Hall           '-P 1'
loop_
_space_group_symop_operation_xyz
'x, y, z'
'-x, -y, -z'

_cell_length_a                   11.3618(9)
_cell_length_b                   12.1577(10)
_cell_length_c                   18.2103(14)
_cell_angle_alpha                98.637(3)
_cell_angle_beta                 99.864(3)
_cell_angle_gamma                113.651(3)
_cell_volume                     2202.3(3)
_cell_formula_units_Z            1
_cell_measurement_reflns_used    3768
_cell_measurement_temperature    123(2)
_cell_measurement_theta_max      54.17
_cell_measurement_theta_min      3.71
_shelx_estimated_absorpt_T_max   ?
_shelx_estimated_absorpt_T_min   ?
_exptl_absorpt_coefficient_mu    4.191
_exptl_absorpt_correction_T_max  0.7513
_exptl_absorpt_correction_T_min  0.5516
_exptl_absorpt_correction_type   multi-scan
_exptl_absorpt_process_details   
;
SADABS-2016/2 (Bruker,2016/2) was used for absorption correction.
wR2(int) was 0.1820 before and 0.0770 after correction.
The Ratio of minimum to maximum transmission is 0.7342.
The \l/2 correction factor is Not present.
;
_exptl_absorpt_special_details   ?
_exptl_crystal_colour            ?
_exptl_crystal_density_diffrn    1.371
_exptl_crystal_density_meas      ?
_exptl_crystal_density_method    ?
_exptl_crystal_description       block
_exptl_crystal_F_000             938
_exptl_crystal_size_max          0.19
_exptl_crystal_size_mid          0.16
_exptl_crystal_size_min          0.11
_exptl_transmission_factor_max   ?
_exptl_transmission_factor_min   ?
_diffrn_reflns_av_R_equivalents  0.0784
_diffrn_reflns_av_unetI/netI     0.1066
_diffrn_reflns_Laue_measured_fraction_full 0.997
_diffrn_reflns_Laue_measured_fraction_max 0.997
_diffrn_reflns_limit_h_max       13
_diffrn_reflns_limit_h_min       -13
_diffrn_reflns_limit_k_max       14
_diffrn_reflns_limit_k_min       -14
_diffrn_reflns_limit_l_max       21
_diffrn_reflns_limit_l_min       -21
_diffrn_reflns_number            20722
_diffrn_reflns_point_group_measured_fraction_full 0.997
_diffrn_reflns_point_group_measured_fraction_max 0.997
_diffrn_reflns_theta_full        51.238
_diffrn_reflns_theta_max         51.238
_diffrn_reflns_theta_min         2.208
_diffrn_ambient_temperature      123.01
_diffrn_detector_area_resol_mean ?
_diffrn_measured_fraction_theta_full 0.997
_diffrn_measured_fraction_theta_max 0.997
_diffrn_measurement_device_type  'Bruker APEX-II CCD'
_diffrn_measurement_method       '\f and \w scans'
_diffrn_radiation_type           GaK\a
_diffrn_radiation_wavelength     1.34139
_diffrn_source                   ?
_diffrn_standards_number         0
_reflns_Friedel_coverage         0.000
_reflns_Friedel_fraction_full    .
_reflns_Friedel_fraction_max     .
_reflns_number_gt                4591
_reflns_number_total             7221
_reflns_special_details          
;
 Reflections were merged by SHELXL according to the crystal
 class for the calculation of statistics and refinement.
 
 Structure factors included contributions from the .fab file.
 
 _reflns_Friedel_fraction is defined as the number of unique
 Friedel pairs measured divided by the number that would be
 possible theoretically, ignoring centric projections and
 systematic absences.
;
_reflns_threshold_expression     'I > 2\s(I)'
_computing_cell_refinement       ?
_computing_data_collection       ?
_computing_data_reduction        ?
_computing_molecular_graphics    'Olex2 (Dolomanov et al., 2009)'
_computing_publication_material  'Olex2 (Dolomanov et al., 2009)'
_computing_structure_refinement  'XL (Sheldrick, 2008)'
_computing_structure_solution    ?
_refine_diff_density_max         0.869
_refine_diff_density_min         -0.473
_refine_diff_density_rms         0.077
_refine_ls_extinction_coef       .
_refine_ls_extinction_method     none
_refine_ls_goodness_of_fit_ref   1.043
_refine_ls_hydrogen_treatment    constr
_refine_ls_matrix_type           full
_refine_ls_number_parameters     643
_refine_ls_number_reflns         7221
_refine_ls_number_restraints     665
_refine_ls_R_factor_all          0.1106
_refine_ls_R_factor_gt           0.0654
_refine_ls_restrained_S_all      1.041
_refine_ls_shift/su_max          0.000
_refine_ls_shift/su_mean         0.000
_refine_ls_structure_factor_coef Fsqd
_refine_ls_weighting_details     
'w=1/[\s^2^(Fo^2^)+(0.0912P)^2^+1.1403P] where P=(Fo^2^+2Fc^2^)/3'
_refine_ls_weighting_scheme      calc
_refine_ls_wR_factor_gt          0.1690
_refine_ls_wR_factor_ref         0.1932
_refine_special_details          ?
_olex2_refinement_description    
;
1. Fixed Uiso
 At 1.2 times of:
  All C(H) groups, All C(H,H) groups
 At 1.5 times of:
  All C(H,H,H) groups
2. Restrained distances
 C27-C28
 1.54 with sigma of 0.01
 C18-C19 = C18'-C19'
 1.54 with sigma of 0.01
3. Uiso/Uaniso restraints and constraints
All non-hydrogen atoms have similar U: within 2A with sigma of 0.01 and sigma
for terminal atoms of 0.02
4. Same fragment restrains
{S4, S2, S1, S3, C3, C4, C5, C6, C1', C2} sigma for 1-2: 0.01, 1-3: 0.04
as
{S4', S2', S1', S3', C3', C4', C5', C6, C1, C2'}
{O6, C18, C19} sigma for 1-2: 0.02, 1-3: 0.04
as
{O6', C18', C19'}
{O6', C18', C19'} sigma for 1-2: 0.02, 1-3: 0.04
as
{O5, C27, C28}
5. Others
 Sof(O6)=1-FVAR(1)
 Sof(C18)=Sof(H18C)=Sof(H18D)=Sof(C19)=Sof(H19D)=Sof(H19E)=Sof(H19F)=0.5*(1-
 FVAR(2))
 Sof(C18')=Sof(H18A)=Sof(H18B)=Sof(C19')=Sof(H19A)=Sof(H19B)=Sof(H19C)=0.5*
 FVAR(2)
 Sof(O6')=FVAR(1)
 Sof(S2)=Sof(S1)=Sof(S4)=Sof(S3)=Sof(C2)=Sof(C5)=Sof(C4)=Sof(C1')=Sof(H1'A)=
 Sof(H1'B)=Sof(H1'C)=Sof(C3)=Sof(H3A)=Sof(H3B)=Sof(H3C)=1-FVAR(2)
 Sof(S4')=Sof(S2')=Sof(S1')=Sof(S3')=Sof(C3')=Sof(H3'A)=Sof(H3'B)=Sof(H3'C)=
 Sof(C4')=Sof(C5')=Sof(C1)=Sof(H1A)=Sof(H1B)=Sof(H1C)=Sof(C2')=FVAR(2)
 Fixed Sof: Cl1(0.5) Cl2(0.5) C27(0.5) H27A(0.5) H27B(0.5) C28(0.5) H28A(0.5)
 H28B(0.5) H28C(0.5) C29(0.5) H29A(0.5) H29B(0.5)
6.a Secondary CH2 refined with riding coordinates:
 C18'(H18A,H18B), C27(H27A,H27B), C18(H18C,H18D), C29(H29A,H29B), C25(H25A,H25B)
6.b Aromatic/amide H refined with riding coordinates:
 C37(H37), C33(H33), C31(H31), C39(H39), C11(H11), C34(H34), C13(H13),
 C36(H36), C38(H38), C20(H20), C30(H30), C8(H8)
6.c Idealised Me refined as rotating group:
 C3'(H3'A,H3'B,H3'C), C1(H1A,H1B,H1C), C19'(H19A,H19B,H19C), C28(H28A,H28B,
 H28C), C26(H26A,H26B,H26C), C23(H23A,H23B,H23C), C1'(H1'A,H1'B,H1'C), C3(H3A,
 H3B,H3C), C19(H19D,H19E,H19F), C16(H16A,H16B,H16C)
;
_atom_sites_solution_hydrogens   geom
_atom_sites_solution_primary     ?
_atom_sites_solution_secondary   ?
loop_
_atom_site_label
_atom_site_type_symbol
_atom_site_fract_x
_atom_site_fract_y
_atom_site_fract_z
_atom_site_U_iso_or_equiv
_atom_site_adp_type
_atom_site_occupancy
_atom_site_site_symmetry_order
_atom_site_calc_flag
_atom_site_refinement_flags_posn
_atom_site_refinement_flags_adp
_atom_site_refinement_flags_occupancy
_atom_site_disorder_assembly
_atom_site_disorder_group
Fe1 Fe 0.22338(7) 0.77298(6) 0.29430(4) 0.0375(2) Uani 1 1 d . U . . .
Cl1 Cl 0.0990(5) 0.2878(3) 0.4774(2) 0.0891(12) Uani 0.5 1 d . U P A 2
Cl2 Cl 0.0542(4) 0.0312(3) 0.4614(2) 0.0907(12) Uani 0.5 1 d . U P A 2
S1 S 0.307(3) 0.5367(18) 0.9700(11) 0.089(4) Uani 0.170(8) 1 d D U P B 2
S2 S 0.434(2) 0.8411(13) 1.0309(6) 0.081(4) Uani 0.170(8) 1 d D U P B 2
S3 S 0.241(3) 0.5697(14) 0.8075(9) 0.065(4) Uani 0.170(8) 1 d D U P B 2
S4 S 0.3570(15) 0.8401(12) 0.8644(6) 0.053(3) Uani 0.170(8) 1 d D U P B 2
S5 S 0.27403(16) 0.87393(12) 0.68556(8) 0.0553(4) Uani 1 1 d . U . . .
S6 S 0.16285(15) 0.60070(12) 0.63678(7) 0.0491(4) Uani 1 1 d . U . . .
S1' S 0.2780(5) 0.5681(3) 0.97877(18) 0.0793(11) Uani 0.830(8) 1 d D U P B 1
S2' S 0.3599(4) 0.8651(2) 1.03131(11) 0.0699(11) Uani 0.830(8) 1 d D U P B 1
S3' S 0.2172(4) 0.5902(3) 0.81487(18) 0.0563(10) Uani 0.830(8) 1 d D U P B 1
S4' S 0.3054(4) 0.8615(2) 0.86321(13) 0.0610(9) Uani 0.830(8) 1 d D U P B 1
O1 O 0.2796(3) 0.9200(3) 0.25122(17) 0.0369(8) Uani 1 1 d . U . . .
O2 O 0.1472(4) 0.6342(4) 0.2003(2) 0.0514(10) Uani 1 1 d . U . . .
O3 O 0.4815(4) 1.2930(3) 0.3567(2) 0.0576(10) Uani 1 1 d . U . . .
O4 O 0.4594(4) 1.2547(3) 0.4705(2) 0.0550(11) Uani 1 1 d . U . . .
O5 O 0.0919(6) 0.2871(4) 0.3040(3) 0.0902(15) Uani 1 1 d D U . . .
O6 O 0.0925(12) 0.2582(7) 0.1873(6) 0.078(3) Uani 0.587(14) 1 d D U P C 3
O6' O 0.0252(19) 0.2784(11) 0.1596(9) 0.088(4) Uani 0.413(14) 1 d D U P C 2
N1 N 0.2918(4) 0.8863(3) 0.4000(2) 0.0304(9) Uani 1 1 d . U . . .
N2 N 0.1895(4) 0.6454(3) 0.3569(2) 0.0316(9) Uani 1 1 d . U . . .
N3 N 0.4125(4) 0.7803(4) 0.2934(3) 0.0475(11) Uani 1 1 d . U . . .
N4 N 1.0347(5) 0.7739(4) 0.2872(3) 0.0480(11) Uani 1 1 d . U . . .
C1 C 0.1890(16) 0.4137(11) 0.9182(8) 0.090(4) Uani 0.830(8) 1 d D U P B 1
H1A H 0.2434 0.3984 0.8853 0.135 Uiso 0.830(8) 1 calc GR . P B 1
H1B H 0.1055 0.4046 0.8861 0.135 Uiso 0.830(8) 1 calc GR . P B 1
H1C H 0.1697 0.3538 0.9502 0.135 Uiso 0.830(8) 1 calc GR . P B 1
C1' C 0.161(8) 0.394(4) 0.925(4) 0.089(9) Uani 0.170(8) 1 d D U P B 2
H1'A H 0.1491 0.3377 0.9593 0.134 Uiso 0.170(8) 1 calc GR . P B 2
H1'B H 0.1698 0.3564 0.8765 0.134 Uiso 0.170(8) 1 calc GR . P B 2
H1'C H 0.0828 0.4116 0.9155 0.134 Uiso 0.170(8) 1 calc GR . P B 2
C2 C 0.304(5) 0.6316(17) 0.9073(11) 0.070(3) Uani 0.170(8) 1 d D U P B 2
C2' C 0.2761(9) 0.6594(7) 0.9137(4) 0.061(2) Uani 0.830(8) 1 d D U P B 1
C3 C 0.282(4) 0.841(5) 1.052(3) 0.081(9) Uani 0.170(8) 1 d D U P B 2
H3A H 0.2205 0.7564 1.0515 0.121 Uiso 0.170(8) 1 calc GR . P B 2
H3B H 0.2395 0.8695 1.0122 0.121 Uiso 0.170(8) 1 calc GR . P B 2
H3C H 0.3036 0.8958 1.1021 0.121 Uiso 0.170(8) 1 calc GR . P B 2
C3' C 0.1966(10) 0.8161(7) 1.0518(4) 0.071(3) Uani 0.830(8) 1 d D U P B 1
H3'A H 0.2076 0.8510 1.1060 0.106 Uiso 0.830(8) 1 calc GR . P B 1
H3'B H 0.1518 0.7255 1.0408 0.106 Uiso 0.830(8) 1 calc GR . P B 1
H3'C H 0.1429 0.8454 1.0194 0.106 Uiso 0.830(8) 1 calc GR . P B 1
C4 C 0.365(4) 0.7564(17) 0.9341(8) 0.065(4) Uani 0.170(8) 1 d D U P B 2
C4' C 0.3122(9) 0.7820(7) 0.9354(4) 0.0621(19) Uani 0.830(8) 1 d D U P B 1
C5 C 0.269(7) 0.7127(16) 0.7829(9) 0.057(4) Uani 0.170(8) 1 d D U P B 2
C5' C 0.2483(11) 0.7297(6) 0.7868(3) 0.054(2) Uani 0.830(8) 1 d D U P B 1
C6 C 0.2339(6) 0.7336(5) 0.7132(3) 0.0522(14) Uani 1 1 d D U . . .
C7 C 0.2046(5) 0.6817(4) 0.5656(3) 0.0401(12) Uani 1 1 d . U . . .
C8 C 0.1807(5) 0.6235(4) 0.4900(3) 0.0367(12) Uani 1 1 d . U . . .
H8 H 0.1430 0.5358 0.4744 0.044 Uiso 1 1 calc R . . . .
C9 C 0.2123(5) 0.6943(4) 0.4367(3) 0.0319(10) Uani 1 1 d . U . . .
C10 C 0.2670(5) 0.8243(4) 0.4598(3) 0.0329(11) Uani 1 1 d . U . . .
C11 C 0.2879(5) 0.8813(4) 0.5360(3) 0.0383(12) Uani 1 1 d . U . . .
H11 H 0.3233 0.9688 0.5516 0.046 Uiso 1 1 calc R . . . .
C12 C 0.2573(5) 0.8108(4) 0.5896(3) 0.0404(12) Uani 1 1 d . U . . .
C13 C 0.1591(5) 0.5280(4) 0.3314(3) 0.0411(12) Uani 1 1 d . U . . .
H13 H 0.1596 0.4816 0.3689 0.049 Uiso 1 1 calc R . . . .
C14 C 0.1257(6) 0.4638(5) 0.2542(3) 0.0552(15) Uani 1 1 d . U . . .
C15 C 0.1190(6) 0.5199(6) 0.1924(3) 0.0573(16) Uani 1 1 d . U . . .
C16 C 0.0742(8) 0.4473(8) 0.1086(4) 0.102(3) Uani 1 1 d . U . . .
H16A H -0.0062 0.3705 0.1011 0.153 Uiso 1 1 calc GR . . . .
H16B H 0.1449 0.4275 0.0958 0.153 Uiso 1 1 calc GR . . . .
H16C H 0.0552 0.4973 0.0751 0.153 Uiso 1 1 calc GR . . . .
C17 C 0.0940(8) 0.3311(6) 0.2447(4) 0.0776(19) Uani 1 1 d . U . . .
C18 C 0.054(3) 0.1277(14) 0.1677(13) 0.088(5) Uani 0.294(7) 1 d D U P C 3
H18A H -0.1123 0.1063 0.1135 0.099 Uiso 0.206(7) 1 calc R . P C 2
H18B H -0.0151 0.1219 0.1925 0.099 Uiso 0.206(7) 1 calc R . P C 2
C18' C -0.018(4) 0.1460(18) 0.143(2) 0.083(5) Uani 0.206(7) 1 d D U P C 2
H18'A H 0.0006 0.0995 0.2046 0.106 Uiso 0.294(7) 1 calc R . P C 3
H18'B H 0.1392 0.1252 0.1886 0.106 Uiso 0.294(7) 1 calc R . P C 3
C19 C -0.013(3) 0.012(2) 0.0996(14) 0.118(7) Uani 0.294(7) 1 d D U P C 3
H19A H -0.0136 -0.0598 0.1177 0.177 Uiso 0.294(7) 1 calc GR . P C 3
H19B H 0.0368 0.0259 0.0602 0.177 Uiso 0.294(7) 1 calc GR . P C 3
H19C H -0.1044 -0.0021 0.0778 0.177 Uiso 0.294(7) 1 calc GR . P C 3
C19' C 0.056(4) 0.089(3) 0.098(2) 0.087(7) Uani 0.206(7) 1 d D U P C 2
H19'A H -0.0073 0.0070 0.0657 0.131 Uiso 0.206(7) 1 calc GR . P C 2
H19'B H 0.1240 0.0798 0.1350 0.131 Uiso 0.206(7) 1 calc GR . P C 2
H19'C H 0.0988 0.1425 0.0665 0.131 Uiso 0.206(7) 1 calc GR . P C 2
C20 C 0.3508(5) 1.0073(4) 0.4162(3) 0.0359(11) Uani 1 1 d . U . . .
H20 H 0.3777 1.0492 0.4690 0.043 Uiso 1 1 calc R . . . .
C21 C 0.3789(5) 1.0828(4) 0.3625(3) 0.0355(11) Uani 1 1 d . U . . .
C22 C 0.3454(5) 1.0360(5) 0.2827(3) 0.0402(12) Uani 1 1 d . U . . .
C23 C 0.3806(7) 1.1147(5) 0.2266(3) 0.0655(18) Uani 1 1 d . U . . .
H23A H 0.4770 1.1653 0.2402 0.098 Uiso 1 1 calc GR . . . .
H23B H 0.3358 1.1688 0.2283 0.098 Uiso 1 1 calc GR . . . .
H23C H 0.3520 1.0615 0.1747 0.098 Uiso 1 1 calc GR . . . .
C24 C 0.4420(6) 1.2158(5) 0.4021(3) 0.0445(13) Uani 1 1 d . U . . .
C25 C 0.5337(7) 1.4239(5) 0.3922(4) 0.0662(17) Uani 1 1 d . U . . .
H25A H 0.5898 1.4423 0.4447 0.079 Uiso 1 1 calc R . . . .
H25B H 0.5904 1.4727 0.3621 0.079 Uiso 1 1 calc R . . . .
C26 C 0.4284(8) 1.4600(7) 0.3965(5) 0.088(2) Uani 1 1 d . U . . .
H26A H 0.4666 1.5473 0.4240 0.132 Uiso 1 1 calc GR . . . .
H26B H 0.3695 1.4088 0.4240 0.132 Uiso 1 1 calc GR . . . .
H26C H 0.3775 1.4487 0.3445 0.132 Uiso 1 1 calc GR . . . .
C27 C 0.0807(15) 0.1659(10) 0.3133(8) 0.075(3) Uani 0.5 1 d D U P D 1
H27A H 0.1522 0.1527 0.2949 0.090 Uiso 0.5 1 calc R . P D 1
H27B H -0.0050 0.1018 0.2792 0.090 Uiso 0.5 1 calc R . P D 1
C28 C 0.088(3) 0.144(2) 0.3951(9) 0.076(5) Uani 0.5 1 d D U P D 1
H28A H 0.1051 0.0713 0.3970 0.115 Uiso 0.5 1 calc GR . P D 1
H28B H 0.0043 0.1302 0.4082 0.115 Uiso 0.5 1 calc GR . P D 1
H28C H 0.1610 0.2168 0.4321 0.115 Uiso 0.5 1 calc GR . P D 1
C29 C 0.076(3) 0.158(2) 0.4144(13) 0.085(4) Uani 0.5 1 d . U P A 2
H29A H 0.1545 0.1761 0.3927 0.102 Uiso 0.5 1 calc R . P A 2
H29B H -0.0028 0.1326 0.3714 0.102 Uiso 0.5 1 calc R . P A 2
C30 C 0.4947(6) 0.7795(5) 0.3558(3) 0.0466(13) Uani 1 1 d . U . . .
H30 H 0.4670 0.7773 0.4022 0.056 Uiso 1 1 calc R . . . .
C31 C 0.6166(5) 0.7817(5) 0.3559(3) 0.0455(13) Uani 1 1 d . U . . .
H31 H 0.6699 0.7795 0.4014 0.055 Uiso 1 1 calc R . . . .
C32 C 0.6626(5) 0.7872(4) 0.2897(3) 0.0426(12) Uani 1 1 d . U . . .
C33 C 0.5775(6) 0.7914(5) 0.2263(3) 0.0560(15) Uani 1 1 d . U . . .
H33 H 0.6035 0.7968 0.1796 0.067 Uiso 1 1 calc R . . . .
C34 C 0.4580(6) 0.7877(5) 0.2306(4) 0.0548(15) Uani 1 1 d . U . . .
H34 H 0.4032 0.7905 0.1859 0.066 Uiso 1 1 calc R . . . .
C35 C 0.7889(6) 0.7832(5) 0.2879(3) 0.0455(13) Uani 1 1 d . U . . .
C36 C 0.8343(6) 0.7152(5) 0.3298(4) 0.0554(15) Uani 1 1 d . U . . .
H36 H 0.7838 0.6711 0.3612 0.066 Uiso 1 1 calc R . . . .
C37 C 0.9523(6) 0.7118(5) 0.3258(4) 0.0617(16) Uani 1 1 d . U . . .
H37 H 0.9772 0.6605 0.3530 0.074 Uiso 1 1 calc R . . . .
C38 C 0.9896(6) 0.8380(6) 0.2462(3) 0.0609(16) Uani 1 1 d . U . . .
H38 H 1.0431 0.8819 0.2158 0.073 Uiso 1 1 calc R . . . .
C39 C 0.8710(6) 0.8449(6) 0.2448(3) 0.0594(16) Uani 1 1 d . U . . .
H39 H 0.8455 0.8922 0.2141 0.071 Uiso 1 1 calc R . . . .

loop_
_atom_site_aniso_label
_atom_site_aniso_U_11
_atom_site_aniso_U_22
_atom_site_aniso_U_33
_atom_site_aniso_U_23
_atom_site_aniso_U_13
_atom_site_aniso_U_12
Fe1 0.0396(5) 0.0248(4) 0.0461(5) 0.0078(3) 0.0101(3) 0.0128(3)
Cl1 0.136(3) 0.0535(19) 0.108(3) 0.0335(19) 0.069(3) 0.052(2)
Cl2 0.123(3) 0.0424(17) 0.092(3) 0.0167(17) 0.009(2) 0.0297(19)
S4' 0.092(2) 0.0383(11) 0.0275(10) 0.0031(8) 0.0140(12) 0.0060(11)
S2' 0.093(3) 0.0530(12) 0.0295(11) 0.0020(8) 0.0067(12) 0.0042(13)
S1' 0.133(3) 0.0509(16) 0.0372(13) 0.0147(11) 0.0198(13) 0.0232(14)
S3' 0.081(2) 0.0404(12) 0.0285(12) 0.0063(9) 0.0175(11) 0.0076(10)
C3' 0.096(7) 0.056(5) 0.034(4) -0.002(3) 0.012(5) 0.015(5)
C4' 0.088(4) 0.049(3) 0.030(3) 0.005(2) 0.016(3) 0.011(3)
C5' 0.075(4) 0.039(3) 0.028(3) 0.007(2) 0.016(3) 0.006(3)
C6 0.064(3) 0.039(3) 0.032(3) 0.006(2) 0.016(2) 0.000(2)
C1 0.147(9) 0.053(5) 0.062(6) 0.024(4) 0.042(6) 0.026(5)
C2' 0.093(4) 0.047(3) 0.028(3) 0.012(2) 0.016(3) 0.014(3)
S5 0.0779(11) 0.0357(7) 0.0306(8) 0.0022(6) 0.0182(7) 0.0040(7)
S2 0.106(6) 0.067(5) 0.039(4) 0.006(4) 0.007(5) 0.013(5)
S1 0.130(7) 0.068(6) 0.051(5) 0.021(5) 0.019(5) 0.023(6)
S4 0.080(5) 0.046(4) 0.029(4) 0.007(3) 0.020(4) 0.022(4)
S6 0.0665(10) 0.0350(7) 0.0290(7) 0.0095(5) 0.0115(6) 0.0056(6)
S3 0.087(6) 0.059(5) 0.029(4) 0.012(4) 0.022(4) 0.008(5)
O3 0.093(3) 0.0313(19) 0.049(2) 0.0191(16) 0.025(2) 0.0219(19)
O6 0.126(6) 0.038(3) 0.070(5) -0.002(3) 0.044(4) 0.033(4)
O6' 0.132(7) 0.041(5) 0.075(6) -0.009(4) 0.038(6) 0.024(5)
C18' 0.131(8) 0.032(6) 0.081(7) 0.005(6) 0.039(7) 0.031(6)
C19' 0.134(13) 0.023(10) 0.105(13) 0.003(10) 0.046(12) 0.035(10)
O4 0.085(3) 0.0304(19) 0.037(2) 0.0068(16) 0.011(2) 0.0153(19)
O2 0.044(2) 0.073(3) 0.035(2) 0.0144(18) 0.0105(16) 0.023(2)
O5 0.132(4) 0.035(2) 0.118(4) 0.021(2) 0.072(3) 0.034(2)
C27 0.111(6) 0.031(5) 0.103(6) 0.020(5) 0.054(5) 0.039(4)
C28 0.098(8) 0.037(7) 0.109(10) 0.016(7) 0.048(8) 0.037(6)
O1 0.043(2) 0.0365(18) 0.0264(17) 0.0040(14) 0.0060(14) 0.0149(15)
N3 0.055(3) 0.028(2) 0.048(3) 0.0049(19) -0.008(2) 0.016(2)
N2 0.036(2) 0.027(2) 0.029(2) 0.0031(16) 0.0061(17) 0.0124(17)
N1 0.037(2) 0.0240(19) 0.030(2) 0.0083(16) 0.0114(17) 0.0119(17)
N4 0.068(3) 0.028(2) 0.053(3) 0.0097(19) 0.032(2) 0.020(2)
C37 0.071(4) 0.048(3) 0.092(4) 0.037(3) 0.040(3) 0.037(3)
C26 0.102(6) 0.059(4) 0.091(5) 0.008(4) 0.000(4) 0.037(4)
C22 0.051(3) 0.041(3) 0.032(3) 0.014(2) 0.012(2) 0.022(2)
C33 0.056(4) 0.051(3) 0.052(3) 0.015(3) 0.004(3) 0.018(3)
C2 0.101(5) 0.053(4) 0.034(4) 0.011(4) 0.018(4) 0.013(4)
C24 0.058(3) 0.034(3) 0.042(3) 0.017(2) 0.012(2) 0.018(2)
C31 0.050(3) 0.039(3) 0.042(3) 0.002(2) 0.002(2) 0.021(2)
C35 0.054(3) 0.035(3) 0.046(3) 0.009(2) 0.012(2) 0.017(2)
C5 0.079(5) 0.044(4) 0.028(4) 0.006(4) 0.019(4) 0.007(4)
C39 0.054(4) 0.061(3) 0.054(3) 0.026(3) 0.004(3) 0.015(3)
C18 0.131(9) 0.037(6) 0.087(8) 0.014(6) 0.035(8) 0.025(7)
C4 0.094(5) 0.052(5) 0.030(5) 0.010(5) 0.014(5) 0.015(5)
C23 0.103(5) 0.046(3) 0.040(3) 0.016(3) 0.015(3) 0.024(3)
C29 0.120(7) 0.037(6) 0.101(6) 0.020(6) 0.032(6) 0.035(5)
C25 0.098(5) 0.030(3) 0.068(4) 0.018(3) 0.024(3) 0.022(3)
C10 0.038(3) 0.029(2) 0.027(2) 0.0061(19) 0.007(2) 0.011(2)
C11 0.050(3) 0.024(2) 0.032(3) 0.000(2) 0.013(2) 0.008(2)
C32 0.050(3) 0.032(2) 0.039(3) 0.006(2) 0.002(2) 0.017(2)
C12 0.055(3) 0.033(2) 0.025(2) 0.0031(19) 0.013(2) 0.011(2)
C34 0.057(4) 0.043(3) 0.050(3) 0.014(2) -0.008(3) 0.016(3)
C13 0.054(3) 0.028(2) 0.039(3) 0.005(2) 0.020(2) 0.014(2)
C36 0.065(4) 0.053(3) 0.073(4) 0.039(3) 0.037(3) 0.035(3)
C14 0.072(4) 0.036(3) 0.043(3) -0.003(2) 0.032(3) 0.006(2)
C38 0.061(4) 0.063(4) 0.043(3) 0.019(3) 0.014(3) 0.010(3)
C15 0.047(3) 0.063(3) 0.038(3) -0.005(3) 0.013(3) 0.005(3)
C1' 0.134(13) 0.059(12) 0.056(12) 0.003(11) 0.034(12) 0.023(11)
C17 0.115(4) 0.037(3) 0.065(4) -0.007(3) 0.051(3) 0.013(3)
C3 0.103(13) 0.063(11) 0.041(11) 0.003(10) 0.007(12) 0.010(12)
C20 0.043(3) 0.029(2) 0.033(3) 0.005(2) 0.007(2) 0.016(2)
C21 0.050(3) 0.026(2) 0.033(3) 0.0112(19) 0.015(2) 0.016(2)
C19 0.155(13) 0.068(11) 0.115(12) 0.028(11) 0.051(11) 0.024(11)
C7 0.049(3) 0.034(2) 0.028(3) 0.010(2) 0.009(2) 0.010(2)
C30 0.052(3) 0.036(3) 0.044(3) 0.000(2) -0.002(3) 0.020(2)
C8 0.045(3) 0.023(2) 0.034(3) 0.0058(19) 0.009(2) 0.008(2)
C9 0.036(3) 0.030(2) 0.028(2) 0.0053(19) 0.007(2) 0.014(2)
C16 0.084(5) 0.121(6) 0.030(4) -0.023(4) 0.017(4) -0.010(5)

_geom_special_details            
;
 All esds (except the esd in the dihedral angle between two l.s. planes)
 are estimated using the full covariance matrix.  The cell esds are taken
 into account individually in the estimation of esds in distances, angles
 and torsion angles; correlations between esds in cell parameters are only
 used when they are defined by crystal symmetry.  An approximate (isotropic)
 treatment of cell esds is used for estimating esds involving l.s. planes.
;
loop_
_geom_bond_atom_site_label_1
_geom_bond_atom_site_label_2
_geom_bond_distance
_geom_bond_site_symmetry_2
_geom_bond_publ_flag
Fe1 O2 1.995(4) . ?
Fe1 O1 1.973(3) . ?
Fe1 N3 2.117(5) . ?
Fe1 N2 2.014(4) . ?
Fe1 N1 2.009(4) . ?
Fe1 N4 2.130(5) 1_455 ?
Cl1 C29 1.71(2) . ?
Cl2 Cl2 2.057(9) 2_556 ?
Cl2 C29 1.82(2) . ?
S4' C4' 1.753(7) . ?
S4' C5' 1.764(6) . ?
S2' C3' 1.831(9) . ?
S2' C4' 1.753(7) . ?
S1' C1 1.799(12) . ?
S1' C2' 1.744(7) . ?
S3' C5' 1.762(7) . ?
S3' C2' 1.754(6) . ?
C3' H3'A 0.9800 . ?
C3' H3'B 0.9800 . ?
C3' H3'C 0.9800 . ?
C4' C2' 1.350(10) . ?
C5' C6 1.332(8) . ?
C6 S5 1.756(5) . ?
C6 S6 1.759(5) . ?
C6 C5 1.356(11) . ?
C1 H1A 0.9800 . ?
C1 H1B 0.9800 . ?
C1 H1C 0.9800 . ?
S5 C12 1.745(5) . ?
S2 C4 1.766(11) . ?
S2 C3 1.835(14) . ?
S1 C2 1.747(11) . ?
S1 C1' 1.798(15) . ?
S4 C5 1.777(11) . ?
S4 C4 1.753(12) . ?
S6 C7 1.759(5) . ?
S3 C2 1.760(11) . ?
S3 C5 1.777(11) . ?
O3 C24 1.339(6) . ?
O3 C25 1.450(6) . ?
O6 C18 1.433(15) . ?
O6 C17 1.258(9) . ?
O6' C18' 1.446(17) . ?
O6' C17 1.518(17) . ?
C18' H18A 0.9900 . ?
C18' H18B 0.9900 . ?
C18' C19' 1.545(9) . ?
C19' H19A 0.9800 . ?
C19' H19B 0.9800 . ?
C19' H19C 0.9800 . ?
O4 C24 1.216(6) . ?
O2 C15 1.273(7) . ?
O5 C27 1.466(10) . ?
O5 C17 1.276(8) . ?
C27 H27A 0.9900 . ?
C27 H27B 0.9900 . ?
C27 C28 1.546(9) . ?
C28 H28A 0.9800 . ?
C28 H28B 0.9800 . ?
C28 H28C 0.9800 . ?
O1 C22 1.281(6) . ?
N3 C34 1.334(7) . ?
N3 C30 1.346(7) . ?
N2 C13 1.312(6) . ?
N2 C9 1.421(6) . ?
N1 C10 1.419(6) . ?
N1 C20 1.309(6) . ?
N4 Fe1 2.130(5) 1_655 ?
N4 C37 1.325(7) . ?
N4 C38 1.339(7) . ?
C37 H37 0.9500 . ?
C37 C36 1.372(8) . ?
C26 H26A 0.9800 . ?
C26 H26B 0.9800 . ?
C26 H26C 0.9800 . ?
C26 C25 1.441(9) . ?
C22 C23 1.498(7) . ?
C22 C21 1.402(7) . ?
C33 H33 0.9500 . ?
C33 C32 1.395(8) . ?
C33 C34 1.357(8) . ?
C2 C4 1.356(13) . ?
C24 C21 1.480(7) . ?
C31 H31 0.9500 . ?
C31 C32 1.392(7) . ?
C31 C30 1.375(7) . ?
C35 C39 1.384(8) . ?
C35 C32 1.461(8) . ?
C35 C36 1.388(7) . ?
C39 H39 0.9500 . ?
C39 C38 1.379(9) . ?
C18 H18C 0.9900 . ?
C18 H18D 0.9900 . ?
C18 C19 1.543(9) . ?
C23 H23A 0.9800 . ?
C23 H23B 0.9800 . ?
C23 H23C 0.9800 . ?
C29 H29A 0.9900 . ?
C29 H29B 0.9900 . ?
C25 H25A 0.9900 . ?
C25 H25B 0.9900 . ?
C10 C11 1.388(6) . ?
C10 C9 1.409(6) . ?
C11 H11 0.9500 . ?
C11 C12 1.391(6) . ?
C12 C7 1.401(7) . ?
C34 H34 0.9500 . ?
C13 H13 0.9500 . ?
C13 C14 1.407(7) . ?
C36 H36 0.9500 . ?
C14 C15 1.408(8) . ?
C14 C17 1.480(8) . ?
C38 H38 0.9500 . ?
C15 C16 1.529(8) . ?
C1' H1'A 0.9800 . ?
C1' H1'B 0.9800 . ?
C1' H1'C 0.9800 . ?
C3 H3A 0.9800 . ?
C3 H3B 0.9800 . ?
C3 H3C 0.9800 . ?
C20 H20 0.9500 . ?
C20 C21 1.430(6) . ?
C19 H19D 0.9800 . ?
C19 H19E 0.9800 . ?
C19 H19F 0.9800 . ?
C7 C8 1.376(7) . ?
C30 H30 0.9500 . ?
C8 H8 0.9500 . ?
C8 C9 1.392(6) . ?
C16 H16A 0.9800 . ?
C16 H16B 0.9800 . ?
C16 H16C 0.9800 . ?

loop_
_geom_angle_atom_site_label_1
_geom_angle_atom_site_label_2
_geom_angle_atom_site_label_3
_geom_angle
_geom_angle_site_symmetry_1
_geom_angle_site_symmetry_3
_geom_angle_publ_flag
O2 Fe1 N3 87.96(16) . . ?
O2 Fe1 N2 87.93(15) . . ?
O2 Fe1 N1 168.80(15) . . ?
O2 Fe1 N4 90.90(16) . 1_455 ?
O1 Fe1 O2 102.32(14) . . ?
O1 Fe1 N3 86.06(15) . . ?
O1 Fe1 N2 169.21(14) . . ?
O1 Fe1 N1 88.88(13) . . ?
O1 Fe1 N4 89.34(15) . 1_455 ?
N3 Fe1 N4 174.91(18) . 1_455 ?
N2 Fe1 N3 90.98(16) . . ?
N2 Fe1 N4 93.93(16) . 1_455 ?
N1 Fe1 N3 92.45(16) . . ?
N1 Fe1 N2 80.88(14) . . ?
N1 Fe1 N4 89.63(16) . 1_455 ?
C29 Cl2 Cl2 132.0(10) . 2_556 ?
C4' S4' C5' 94.7(3) . . ?
C4' S2' C3' 99.8(4) . . ?
C2' S1' C1 102.5(4) . . ?
C2' S3' C5' 95.1(3) . . ?
S2' C3' H3'A 109.5 . . ?
S2' C3' H3'B 109.5 . . ?
S2' C3' H3'C 109.5 . . ?
H3'A C3' H3'B 109.5 . . ?
H3'A C3' H3'C 109.5 . . ?
H3'B C3' H3'C 109.5 . . ?
S2' C4' S4' 118.1(4) . . ?
C2' C4' S4' 118.0(5) . . ?
C2' C4' S2' 123.8(5) . . ?
S3' C5' S4' 114.9(3) . . ?
C6 C5' S4' 123.7(5) . . ?
C6 C5' S3' 121.4(5) . . ?
C5' C6 S5 121.5(5) . . ?
C5' C6 S6 123.4(5) . . ?
S5 C6 S6 114.9(3) . . ?
C5 C6 S5 129.9(9) . . ?
C5 C6 S6 114.2(9) . . ?
S1' C1 H1A 109.5 . . ?
S1' C1 H1B 109.5 . . ?
S1' C1 H1C 109.5 . . ?
H1A C1 H1B 109.5 . . ?
H1A C1 H1C 109.5 . . ?
H1B C1 H1C 109.5 . . ?
S1' C2' S3' 119.6(4) . . ?
C4' C2' S1' 123.3(5) . . ?
C4' C2' S3' 117.0(5) . . ?
C12 S5 C6 95.0(2) . . ?
C4 S2 C3 97.5(16) . . ?
C2 S1 C1' 103.7(19) . . ?
C4 S4 C5 98.1(7) . . ?
C7 S6 C6 95.2(2) . . ?
C2 S3 C5 96.3(9) . . ?
C24 O3 C25 116.1(4) . . ?
C17 O6 C18 133.6(13) . . ?
C18' O6' C17 108.1(19) . . ?
O6' C18' H18A 107.4 . . ?
O6' C18' H18B 107.4 . . ?
O6' C18' C19' 119.9(19) . . ?
H18A C18' H18B 106.9 . . ?
C19' C18' H18A 107.4 . . ?
C19' C18' H18B 107.4 . . ?
C18' C19' H19A 109.5 . . ?
C18' C19' H19B 109.5 . . ?
C18' C19' H19C 109.5 . . ?
H19A C19' H19B 109.5 . . ?
H19A C19' H19C 109.5 . . ?
H19B C19' H19C 109.5 . . ?
C15 O2 Fe1 130.8(4) . . ?
C17 O5 C27 130.3(7) . . ?
O5 C27 H27A 108.0 . . ?
O5 C27 H27B 108.0 . . ?
O5 C27 C28 117.2(12) . . ?
H27A C27 H27B 107.2 . . ?
C28 C27 H27A 108.0 . . ?
C28 C27 H27B 108.0 . . ?
C27 C28 H28A 109.5 . . ?
C27 C28 H28B 109.5 . . ?
C27 C28 H28C 109.5 . . ?
H28A C28 H28B 109.5 . . ?
H28A C28 H28C 109.5 . . ?
H28B C28 H28C 109.5 . . ?
C22 O1 Fe1 132.3(3) . . ?
C34 N3 Fe1 121.6(4) . . ?
C34 N3 C30 115.9(5) . . ?
C30 N3 Fe1 122.5(4) . . ?
C13 N2 Fe1 126.0(3) . . ?
C13 N2 C9 119.7(4) . . ?
C9 N2 Fe1 114.1(3) . . ?
C10 N1 Fe1 114.2(3) . . ?
C20 N1 Fe1 125.9(3) . . ?
C20 N1 C10 119.8(4) . . ?
C37 N4 Fe1 121.7(4) . 1_655 ?
C37 N4 C38 113.9(5) . . ?
C38 N4 Fe1 124.3(4) . 1_655 ?
N4 C37 H37 117.1 . . ?
N4 C37 C36 125.8(5) . . ?
C36 C37 H37 117.1 . . ?
H26A C26 H26B 109.5 . . ?
H26A C26 H26C 109.5 . . ?
H26B C26 H26C 109.5 . . ?
C25 C26 H26A 109.5 . . ?
C25 C26 H26B 109.5 . . ?
C25 C26 H26C 109.5 . . ?
O1 C22 C23 113.8(4) . . ?
O1 C22 C21 122.1(4) . . ?
C21 C22 C23 124.1(5) . . ?
C32 C33 H33 119.7 . . ?
C34 C33 H33 119.7 . . ?
C34 C33 C32 120.7(6) . . ?
S1 C2 S3 121.1(12) . . ?
C4 C2 S1 120.0(13) . . ?
C4 C2 S3 118.4(12) . . ?
O3 C24 C21 114.6(5) . . ?
O4 C24 O3 121.2(5) . . ?
O4 C24 C21 124.2(5) . . ?
C32 C31 H31 119.7 . . ?
C30 C31 H31 119.7 . . ?
C30 C31 C32 120.5(5) . . ?
C39 C35 C32 123.3(5) . . ?
C39 C35 C36 115.3(5) . . ?
C36 C35 C32 121.4(5) . . ?
C6 C5 S4 119.4(11) . . ?
C6 C5 S3 128.9(12) . . ?
S3 C5 S4 111.7(8) . . ?
C35 C39 H39 119.8 . . ?
C38 C39 C35 120.4(5) . . ?
C38 C39 H39 119.8 . . ?
O6 C18 H18C 101.3 . . ?
O6 C18 H18D 101.3 . . ?
O6 C18 C19 143(2) . . ?
H18C C18 H18D 104.5 . . ?
C19 C18 H18C 101.3 . . ?
C19 C18 H18D 101.3 . . ?
S4 C4 S2 117.3(10) . . ?
C2 C4 S2 127.2(12) . . ?
C2 C4 S4 115.1(11) . . ?
C22 C23 H23A 109.5 . . ?
C22 C23 H23B 109.5 . . ?
C22 C23 H23C 109.5 . . ?
H23A C23 H23B 109.5 . . ?
H23A C23 H23C 109.5 . . ?
H23B C23 H23C 109.5 . . ?
Cl1 C29 Cl2 111.1(12) . . ?
Cl1 C29 H29A 109.4 . . ?
Cl1 C29 H29B 109.4 . . ?
Cl2 C29 H29A 109.4 . . ?
Cl2 C29 H29B 109.4 . . ?
H29A C29 H29B 108.0 . . ?
O3 C25 H25A 109.4 . . ?
O3 C25 H25B 109.4 . . ?
C26 C25 O3 111.4(6) . . ?
C26 C25 H25A 109.4 . . ?
C26 C25 H25B 109.4 . . ?
H25A C25 H25B 108.0 . . ?
C11 C10 N1 125.3(4) . . ?
C11 C10 C9 119.6(4) . . ?
C9 C10 N1 115.1(4) . . ?
C10 C11 H11 119.8 . . ?
C10 C11 C12 120.4(4) . . ?
C12 C11 H11 119.8 . . ?
C33 C32 C35 123.6(5) . . ?
C31 C32 C33 115.3(6) . . ?
C31 C32 C35 121.0(5) . . ?
C11 C12 S5 123.5(4) . . ?
C11 C12 C7 119.2(4) . . ?
C7 C12 S5 117.3(4) . . ?
N3 C34 C33 124.3(5) . . ?
N3 C34 H34 117.8 . . ?
C33 C34 H34 117.8 . . ?
N2 C13 H13 116.6 . . ?
N2 C13 C14 126.8(5) . . ?
C14 C13 H13 116.6 . . ?
C37 C36 C35 119.9(5) . . ?
C37 C36 H36 120.0 . . ?
C35 C36 H36 120.0 . . ?
C13 C14 C15 122.9(5) . . ?
C13 C14 C17 113.3(5) . . ?
C15 C14 C17 123.7(5) . . ?
N4 C38 C39 124.7(5) . . ?
N4 C38 H38 117.7 . . ?
C39 C38 H38 117.7 . . ?
O2 C15 C14 124.0(5) . . ?
O2 C15 C16 113.6(6) . . ?
C14 C15 C16 122.4(6) . . ?
S1 C1' H1'A 109.5 . . ?
S1 C1' H1'B 109.5 . . ?
S1 C1' H1'C 109.5 . . ?
H1'A C1' H1'B 109.5 . . ?
H1'A C1' H1'C 109.5 . . ?
H1'B C1' H1'C 109.5 . . ?
O6 C17 O5 112.3(8) . . ?
O6 C17 C14 127.6(7) . . ?
O5 C17 O6' 135.0(7) . . ?
O5 C17 C14 118.7(5) . . ?
C14 C17 O6' 102.2(8) . . ?
S2 C3 H3A 109.5 . . ?
S2 C3 H3B 109.5 . . ?
S2 C3 H3C 109.5 . . ?
H3A C3 H3B 109.5 . . ?
H3A C3 H3C 109.5 . . ?
H3B C3 H3C 109.5 . . ?
N1 C20 H20 116.8 . . ?
N1 C20 C21 126.4(4) . . ?
C21 C20 H20 116.8 . . ?
C22 C21 C24 125.1(4) . . ?
C22 C21 C20 124.0(4) . . ?
C20 C21 C24 110.8(4) . . ?
C18 C19 H19D 109.5 . . ?
C18 C19 H19E 109.5 . . ?
C18 C19 H19F 109.5 . . ?
H19D C19 H19E 109.5 . . ?
H19D C19 H19F 109.5 . . ?
H19E C19 H19F 109.5 . . ?
C12 C7 S6 115.7(4) . . ?
C8 C7 S6 123.0(4) . . ?
C8 C7 C12 121.2(4) . . ?
N3 C30 C31 123.3(6) . . ?
N3 C30 H30 118.4 . . ?
C31 C30 H30 118.4 . . ?
C7 C8 H8 120.3 . . ?
C7 C8 C9 119.4(4) . . ?
C9 C8 H8 120.3 . . ?
C10 C9 N2 114.9(4) . . ?
C8 C9 N2 124.9(4) . . ?
C8 C9 C10 120.2(4) . . ?
C15 C16 H16A 109.5 . . ?
C15 C16 H16B 109.5 . . ?
C15 C16 H16C 109.5 . . ?
H16A C16 H16B 109.5 . . ?
H16A C16 H16C 109.5 . . ?
H16B C16 H16C 109.5 . . ?

_shelx_res_file                  
;
    zjl_123k_0m_a_sq.res created by SHELXL-2014/7

TITL ZJL_123K_0m_a.res in P-1
REM Old TITL ZJL_123K_0m in P-1
REM SHELXT solution in P-1
REM R1 0.256, Rweak 0.033, Alpha 0.076, Orientation as input
REM Formula found by SHELXT: C39 Fe N2 O7 S2'
CELL 1.34139 11.3618 12.1577 18.2103 98.637 99.864 113.651
ZERR 1 0.0009 0.001 0.0014 0.003 0.003 0.003
LATT 1
SFAC C H Fe N O S Cl
DISP C 0.0148 0.007 57.7477
DISP Cl 0.3294 0.5404 4086.1782
DISP Fe -0.2784 2.5795 18880.1977
DISP H -0 0 0.6481
DISP N 0.0253 0.0136 110.5121
DISP O 0.0412 0.025 193.9543
DISP S 0.2924 0.4247 3241.7632
UNIT 73 70 2 8 12 12 2
DFIX 1.54 0.01 C27 C28
DFIX 1.54 0.01 C18 C19 C18' C19'
SIMU 0.01 0.02 2

L.S. 5 0 39
PLAN  20
TEMP -150.14
LIST 6
BOND $H
ABIN
fmap 2
acta
REM <olex2.extras>
REM <HklSrc "%.\\zjl_123k_0m_a_sq.hkl">
REM </olex2.extras>

WGHT    0.091200    1.140300
FVAR       0.27679   0.41278   0.83043
FE1   3    0.223377    0.772976    0.294296    11.00000    0.03960    0.02478 =
         0.04611    0.00776    0.01011    0.01275
PART 2
CL1   7    0.099006    0.287804    0.477399    10.50000    0.13589    0.05352 =
         0.10841    0.03353    0.06869    0.05173
CL2   7    0.054230    0.031174    0.461403    10.50000    0.12330    0.04242 =
         0.09233    0.01670    0.00897    0.02974
SAME 0.01 0.04 S4 S2 S1 S3 C3 C4 C5 C6 C1' C2
PART 0
PART 1
S4'   6    0.305440    0.861500    0.863214    31.00000    0.09191    0.03829 =
         0.02751    0.00306    0.01398    0.00598
S2'   6    0.359853    0.865060    1.031312    31.00000    0.09256    0.05300 =
         0.02945    0.00196    0.00665    0.00423
S1'   6    0.277970    0.568090    0.978775    31.00000    0.13299    0.05089 =
         0.03719    0.01475    0.01981    0.02320
S3'   6    0.217209    0.590196    0.814869    31.00000    0.08135    0.04036 =
         0.02847    0.00631    0.01750    0.00761
C3'   1    0.196562    0.816051    1.051780    31.00000    0.09635    0.05604 =
         0.03368   -0.00241    0.01203    0.01457
AFIX 137
H3'A  2    0.207646    0.851024    1.106016    31.00000   -1.50000
H3'B  2    0.151751    0.725506    1.040835    31.00000   -1.50000
H3'C  2    0.142893    0.845392    1.019444    31.00000   -1.50000
AFIX   0
C4'   1    0.312220    0.781974    0.935370    31.00000    0.08787    0.04854 =
         0.02990    0.00472    0.01648    0.01142
C5'   1    0.248296    0.729743    0.786811    31.00000    0.07546    0.03911 =
         0.02828    0.00747    0.01554    0.00594
PART 0
C6    1    0.233932    0.733616    0.713239    11.00000    0.06351    0.03929 =
         0.03185    0.00603    0.01571    0.00048
PART 1
C1    1    0.188996    0.413679    0.918220    31.00000    0.14687    0.05297 =
         0.06165    0.02354    0.04202    0.02617
AFIX 137
H1A   2    0.243358    0.398441    0.885303    31.00000   -1.50000
H1B   2    0.105509    0.404623    0.886128    31.00000   -1.50000
H1C   2    0.169651    0.353849    0.950238    31.00000   -1.50000
AFIX   0
C2'   1    0.276147    0.659395    0.913702    31.00000    0.09296    0.04696 =
         0.02781    0.01186    0.01645    0.01392
PART 0
S5    6    0.274032    0.873933    0.685562    11.00000    0.07790    0.03567 =
         0.03060    0.00217    0.01819    0.00400
PART 2
S2    6    0.434397    0.841129    1.030924   -31.00000    0.10551    0.06656 =
         0.03877    0.00592    0.00696    0.01316
S1    6    0.307208    0.536714    0.970037   -31.00000    0.12974    0.06783 =
         0.05060    0.02113    0.01851    0.02285
S4    6    0.356976    0.840118    0.864404   -31.00000    0.07954    0.04570 =
         0.02941    0.00678    0.01981    0.02235
PART 0
S6    6    0.162848    0.600698    0.636775    11.00000    0.06648    0.03501 =
         0.02904    0.00950    0.01145    0.00556
PART 2
S3    6    0.240502    0.569745    0.807483   -31.00000    0.08675    0.05882 =
         0.02893    0.01158    0.02177    0.00764
PART 0
O3    5    0.481471    1.293035    0.356659    11.00000    0.09300    0.03126 =
         0.04929    0.01908    0.02536    0.02193
PART 3
O6    5    0.092482    0.258188    0.187292   -21.00000    0.12590    0.03767 =
         0.07011   -0.00195    0.04439    0.03288
SAME 0.02 0.04 O6 C18 C19
PART 0
PART 2
O6'   5    0.025237    0.278364    0.159635    21.00000    0.13187    0.04064 =
         0.07480   -0.00891    0.03790    0.02379
C18'  1   -0.017943    0.146036    0.142892    20.50000    0.13147    0.03234 =
         0.08064    0.00469    0.03932    0.03117
AFIX  23
H18A  2   -0.112344    0.106293    0.113506    20.50000   -1.20000
H18B  2   -0.015102    0.121860    0.192477    20.50000   -1.20000
AFIX   0
C19'  1    0.056140    0.088585    0.098483    20.50000    0.13444    0.02326 =
         0.10504    0.00308    0.04563    0.03455
AFIX 137
H19A  2   -0.007294    0.007006    0.065729    20.50000   -1.50000
H19B  2    0.123959    0.079776    0.135048    20.50000   -1.50000
H19C  2    0.098761    0.142520    0.066495    20.50000   -1.50000
AFIX   0
PART 0
O4    5    0.459415    1.254713    0.470529    11.00000    0.08500    0.03038 =
         0.03699    0.00682    0.01105    0.01530
O2    5    0.147248    0.634248    0.200283    11.00000    0.04380    0.07346 =
         0.03475    0.01445    0.01052    0.02290
SAME 0.02 0.04 O6' C18' C19'
O5    5    0.091943    0.287136    0.304047    11.00000    0.13209    0.03489 =
         0.11774    0.02074    0.07176    0.03399
PART 1
C27   1    0.080736    0.165903    0.313318    10.50000    0.11054    0.03060 =
         0.10345    0.01979    0.05356    0.03891
AFIX  23
H27A  2    0.152221    0.152662    0.294898    10.50000   -1.20000
H27B  2   -0.005010    0.101838    0.279212    10.50000   -1.20000
AFIX   0
C28   1    0.088475    0.144032    0.395140    10.50000    0.09826    0.03720 =
         0.10947    0.01554    0.04796    0.03750
AFIX 137
H28A  2    0.105065    0.071252    0.397030    10.50000   -1.50000
H28B  2    0.004268    0.130217    0.408152    10.50000   -1.50000
H28C  2    0.160995    0.216768    0.432091    10.50000   -1.50000
AFIX   0
PART 0
O1    5    0.279562    0.919977    0.251220    11.00000    0.04277    0.03647 =
         0.02641    0.00401    0.00604    0.01486
N3    4    0.412461    0.780336    0.293371    11.00000    0.05468    0.02796 =
         0.04774    0.00487   -0.00830    0.01626
N2    4    0.189545    0.645386    0.356876    11.00000    0.03609    0.02654 =
         0.02875    0.00310    0.00608    0.01238
N1    4    0.291814    0.886259    0.399977    11.00000    0.03747    0.02398 =
         0.02997    0.00828    0.01142    0.01195
N4    4    1.034723    0.773852    0.287189    11.00000    0.06799    0.02844 =
         0.05273    0.00967    0.03152    0.01999
C37   1    0.952344    0.711842    0.325768    11.00000    0.07112    0.04776 =
         0.09250    0.03734    0.03999    0.03733
AFIX  43
H37   2    0.977216    0.660515    0.353046    11.00000   -1.20000
AFIX   0
C26   1    0.428411    1.460045    0.396514    11.00000    0.10184    0.05915 =
         0.09076    0.00757   -0.00044    0.03696
AFIX 137
H26A  2    0.466563    1.547274    0.423990    11.00000   -1.50000
H26B  2    0.369505    1.408792    0.423994    11.00000   -1.50000
H26C  2    0.377515    1.448674    0.344472    11.00000   -1.50000
AFIX   0
C22   1    0.345401    1.035953    0.282708    11.00000    0.05061    0.04131 =
         0.03225    0.01365    0.01184    0.02163
C33   1    0.577517    0.791360    0.226277    11.00000    0.05628    0.05091 =
         0.05217    0.01463    0.00436    0.01790
AFIX  43
H33   2    0.603541    0.796846    0.179576    11.00000   -1.20000
AFIX   0
PART 2
C2    1    0.303831    0.631646    0.907346   -31.00000    0.10095    0.05333 =
         0.03398    0.01094    0.01815    0.01290
PART 0
C24   1    0.442045    1.215785    0.402146    11.00000    0.05828    0.03373 =
         0.04183    0.01656    0.01236    0.01806
C31   1    0.616621    0.781704    0.355856    11.00000    0.04987    0.03915 =
         0.04230    0.00188    0.00234    0.02093
AFIX  43
H31   2    0.669938    0.779475    0.401368    11.00000   -1.20000
AFIX   0
C35   1    0.788935    0.783172    0.287914    11.00000    0.05386    0.03456 =
         0.04567    0.00901    0.01215    0.01739
PART 2
C5    1    0.269018    0.712732    0.782948   -31.00000    0.07912    0.04413 =
         0.02818    0.00632    0.01871    0.00698
PART 0
C39   1    0.870974    0.844865    0.244810    11.00000    0.05374    0.06060 =
         0.05358    0.02599    0.00361    0.01468
AFIX  43
H39   2    0.845492    0.892210    0.214115    11.00000   -1.20000
AFIX   0
PART 3
C18   1    0.054124    0.127738    0.167743   -20.50000    0.13107    0.03667 =
         0.08705    0.01371    0.03451    0.02490
AFIX  23
H18C  2    0.000572    0.099500    0.204601   -20.50000   -1.20000
H18D  2    0.139159    0.125200    0.188566   -20.50000   -1.20000
AFIX   0
PART 0
PART 2
C4    1    0.364843    0.756447    0.934082   -31.00000    0.09423    0.05238 =
         0.02997    0.00960    0.01418    0.01455
PART 0
C23   1    0.380573    1.114685    0.226636    11.00000    0.10288    0.04582 =
         0.04011    0.01638    0.01540    0.02403
AFIX 137
H23A  2    0.476981    1.165306    0.240175    11.00000   -1.50000
H23B  2    0.335762    1.168768    0.228343    11.00000   -1.50000
H23C  2    0.351980    1.061476    0.174716    11.00000   -1.50000
AFIX   0
PART 2
C29   1    0.076429    0.157797    0.414357    10.50000    0.11983    0.03732 =
         0.10128    0.02000    0.03188    0.03511
AFIX  23
H29A  2    0.154530    0.176067    0.392713    10.50000   -1.20000
H29B  2   -0.002763    0.132559    0.371438    10.50000   -1.20000
AFIX   0
PART 0
C25   1    0.533741    1.423872    0.392232    11.00000    0.09782    0.02998 =
         0.06761    0.01819    0.02417    0.02158
AFIX  23
H25A  2    0.589816    1.442316    0.444651    11.00000   -1.20000
H25B  2    0.590368    1.472651    0.362071    11.00000   -1.20000
AFIX   0
C10   1    0.267049    0.824301    0.459795    11.00000    0.03791    0.02938 =
         0.02735    0.00614    0.00691    0.01145
C11   1    0.287912    0.881251    0.535975    11.00000    0.04996    0.02409 =
         0.03170    0.00047    0.01298    0.00845
AFIX  43
H11   2    0.323305    0.968823    0.551598    11.00000   -1.20000
AFIX   0
C32   1    0.662624    0.787180    0.289741    11.00000    0.05040    0.03195 =
         0.03924    0.00629    0.00206    0.01652
C12   1    0.257275    0.810793    0.589572    11.00000    0.05468    0.03335 =
         0.02454    0.00306    0.01335    0.01083
C34   1    0.458017    0.787674    0.230572    11.00000    0.05740    0.04317 =
         0.04954    0.01420   -0.00768    0.01554
AFIX  43
H34   2    0.403162    0.790502    0.185930    11.00000   -1.20000
AFIX   0
C13   1    0.159066    0.528046    0.331359    11.00000    0.05378    0.02811 =
         0.03936    0.00485    0.02012    0.01383
AFIX  43
H13   2    0.159565    0.481636    0.368888    11.00000   -1.20000
AFIX   0
C36   1    0.834339    0.715214    0.329799    11.00000    0.06540    0.05314 =
         0.07263    0.03858    0.03735    0.03465
AFIX  43
H36   2    0.783760    0.671105    0.361209    11.00000   -1.20000
AFIX   0
C14   1    0.125712    0.463773    0.254184    11.00000    0.07179    0.03585 =
         0.04270   -0.00307    0.03234    0.00584
C38   1    0.989578    0.837998    0.246164    11.00000    0.06131    0.06288 =
         0.04346    0.01890    0.01445    0.00993
AFIX  43
H38   2    1.043057    0.881901    0.215833    11.00000   -1.20000
AFIX   0
C15   1    0.118959    0.519948    0.192391    11.00000    0.04679    0.06265 =
         0.03805   -0.00456    0.01306    0.00489
PART 2
C1'   1    0.160565    0.394410    0.925224   -31.00000    0.13365    0.05869 =
         0.05629    0.00348    0.03406    0.02302
AFIX 137
H1'A  2    0.149112    0.337743    0.959286   -31.00000   -1.50000
H1'B  2    0.169824    0.356352    0.876492   -31.00000   -1.50000
H1'C  2    0.082827    0.411569    0.915467   -31.00000   -1.50000
AFIX   0
PART 0
C17   1    0.093987    0.331113    0.244680    11.00000    0.11451    0.03706 =
         0.06513   -0.00716    0.05111    0.01294
PART 2
C3    1    0.281735    0.840671    1.051597   -31.00000    0.10301    0.06250 =
         0.04147    0.00279    0.00693    0.01016
AFIX 137
H3A   2    0.220547    0.756431    1.051541   -31.00000   -1.50000
H3B   2    0.239543    0.869506    1.012182   -31.00000   -1.50000
H3C   2    0.303580    0.895830    1.102109   -31.00000   -1.50000
AFIX   0
PART 0
C20   1    0.350835    1.007331    0.416240    11.00000    0.04268    0.02935 =
         0.03347    0.00529    0.00663    0.01580
AFIX  43
H20   2    0.377705    1.049195    0.468973    11.00000   -1.20000
AFIX   0
C21   1    0.378864    1.082819    0.362454    11.00000    0.04974    0.02597 =
         0.03309    0.01125    0.01474    0.01588
PART 3
C19   1   -0.012865    0.012389    0.099632   -20.50000    0.15487    0.06752 =
         0.11471    0.02837    0.05134    0.02362
AFIX 137
H19D  2   -0.013591   -0.059824    0.117664   -20.50000   -1.50000
H19E  2    0.036818    0.025854    0.060223   -20.50000   -1.50000
H19F  2   -0.104358   -0.002104    0.077760   -20.50000   -1.50000
AFIX   0
PART 0
C7    1    0.204625    0.681671    0.565620    11.00000    0.04879    0.03447 =
         0.02834    0.00950    0.00851    0.00958
C30   1    0.494651    0.779495    0.355810    11.00000    0.05210    0.03553 =
         0.04353    0.00023   -0.00197    0.01961
AFIX  43
H30   2    0.467006    0.777264    0.402154    11.00000   -1.20000
AFIX   0
C8    1    0.180732    0.623510    0.490048    11.00000    0.04544    0.02268 =
         0.03430    0.00576    0.00935    0.00800
AFIX  43
H8    2    0.143010    0.535781    0.474441    11.00000   -1.20000
AFIX   0
C9    1    0.212288    0.694272    0.436669    11.00000    0.03587    0.02981 =
         0.02837    0.00529    0.00700    0.01391
C16   1    0.074197    0.447287    0.108584    11.00000    0.08408    0.12119 =
         0.03028   -0.02262    0.01688   -0.01033
AFIX 137
H16A  2   -0.006215    0.370463    0.101148    11.00000   -1.50000
H16B  2    0.144901    0.427472    0.095773    11.00000   -1.50000
H16C  2    0.055209    0.497347    0.075103    11.00000   -1.50000
AFIX   0
HKLF 4

REM  ZJL_123K_0m_a.res in P-1
REM R1 =  0.0654 for    4591 Fo > 4sig(Fo)  and  0.1106 for all    7221 data
REM    643 parameters refined using    665 restraints

END

WGHT      0.0913      1.1389

REM Highest difference peak  0.869,  deepest hole -0.473,  1-sigma level  0.077
Q1    1  -0.1245 -0.0659  0.0512  11.00000  0.05    0.87
Q2    1   0.4995  1.4776  0.3237  11.00000  0.05    0.63
Q3    1   0.1226  0.0798  0.4298  11.00000  0.05    0.43
Q4    1   0.0182  0.2845  0.2700  11.00000  0.05    0.34
Q5    1   0.2156  0.4988  0.7910  11.00000  0.05    0.33
Q6    1   0.1389  0.1186  0.0284  11.00000  0.05    0.33
Q7    1   0.9856  0.7478  0.3668  11.00000  0.05    0.31
Q8    1   0.3286  0.4582  0.9372  11.00000  0.05    0.30
Q9    1   0.1053  0.1126  0.1473  11.00000  0.05    0.30
Q10   1   0.3812  0.7599  1.0252  11.00000  0.05    0.28
Q11   1   0.2692  0.7972  0.6689  11.00000  0.05    0.28
Q12   1   0.1701  0.5801  0.8619  11.00000  0.05    0.27
Q13   1   0.2589  0.8569  0.3276  11.00000  0.05    0.27
Q14   1   0.0800  0.4581  0.5373  11.00000  0.05    0.27
Q15   1   0.1794  0.6246  0.5837  11.00000  0.05    0.26
Q16   1   0.2483  0.8028  0.2366  11.00000  0.05    0.26
Q17   1   0.3393  0.7667  0.8566  11.00000  0.05    0.26
Q18   1   0.0346  0.3495  0.2096  11.00000  0.05    0.26
Q19   1   0.3227  0.8350  0.6895  11.00000  0.05    0.26
Q20   1   0.2817  0.6845  1.0455  11.00000  0.05    0.25
;
_shelx_res_checksum              53511
_shelx_fab_file                  
;
    2    0    0     -2.29      0.00
    3    0    0     11.48      0.00
    4    0    0     -3.93      0.00
    5    0    0      1.31      0.00
    6    0    0      0.46      0.00
    7    0    0     -0.71      0.00
    8    0    0     -1.10      0.00
    9    0    0      1.06      0.00
   10    0    0     -0.08      0.00
   11    0    0      0.19      0.00
  -12    1    0     -0.02      0.00
  -11    1    0      0.23      0.00
  -10    1    0      1.15      0.00
   -9    1    0     -1.24      0.00
   -8    1    0     -0.15      0.00
   -7    1    0     -0.53      0.00
   -6    1    0      2.39      0.00
   -5    1    0     -5.41      0.00
   -4    1    0      9.37      0.00
   -3    1    0      5.38      0.00
    0    1    0    -22.43      0.00
    1    1    0    -11.18      0.00
    2    1    0      8.69      0.00
    3    1    0     -1.24      0.00
    4    1    0      1.21      0.00
    5    1    0      0.47      0.00
    6    1    0     -0.66      0.00
    7    1    0     -1.02      0.00
    8    1    0      1.01      0.00
    9    1    0     -0.62      0.00
   10    1    0      0.38      0.00
   11    1    0      0.32      0.00
  -12    2    0      0.62      0.00
  -11    2    0      0.81      0.00
  -10    2    0     -1.35      0.00
   -9    2    0      1.04      0.00
   -8    2    0     -2.04      0.00
   -7    2    0      3.27      0.00
   -6    2    0     -5.30      0.00
   -5    2    0      6.56      0.00
   -4    2    0      5.22      0.00
   -3    2    0    -27.90      0.00
   -2    2    0     29.46      0.00
    0    2    0     -6.30      0.00
    1    2    0     -1.64      0.00
    2    2    0      2.49      0.00
    3    2    0      0.73      0.00
    4    2    0      1.10      0.00
    5    2    0     -0.73      0.00
    6    2    0     -1.20      0.00
    7    2    0      1.29      0.00
    8    2    0     -0.97      0.00
    9    2    0     -0.14      0.00
   10    2    0      0.92      0.00
  -12    3    0      0.03      0.00
  -11    3    0     -0.55      0.00
  -10    3    0      0.67      0.00
   -9    3    0     -1.11      0.00
   -8    3    0      1.16      0.00
   -7    3    0     -2.13      0.00
   -6    3    0      2.46      0.00
   -5    3    0      4.02      0.00
   -4    3    0    -13.31      0.00
   -3    3    0     11.55      0.00
   -2    3    0     -2.90      0.00
   -1    3    0      4.30      0.00
    0    3    0     -8.28      0.00
    1    3    0      2.76      0.00
    2    3    0      0.36      0.00
    3    3    0      2.17      0.00
    4    3    0     -0.88      0.00
    5    3    0     -1.19      0.00
    6    3    0      1.06      0.00
    7    3    0     -0.34      0.00
    8    3    0     -1.45      0.00
    9    3    0      1.57      0.00
   10    3    0     -0.06      0.00
  -12    4    0      0.21      0.00
  -11    4    0      0.04      0.00
  -10    4    0     -0.20      0.00
   -9    4    0     -0.10      0.00
   -8    4    0     -0.49      0.00
   -7    4    0      0.80      0.00
   -6    4    0      1.99      0.00
   -5    4    0     -4.71      0.00
   -4    4    0      3.56      0.00
   -3    4    0     -3.16      0.00
   -2    4    0      6.70      0.00
   -1    4    0     -6.23      0.00
    0    4    0      0.87      0.00
    1    4    0     -0.95      0.00
    2    4    0      3.41      0.00
    3    4    0     -0.96      0.00
    4    4    0     -1.10      0.00
    5    4    0      1.01      0.00
    6    4    0     -0.37      0.00
    7    4    0     -1.52      0.00
    8    4    0      1.19      0.00
    9    4    0      0.52      0.00
  -12    5    0      0.69      0.00
  -11    5    0     -0.89      0.00
  -10    5    0      0.62      0.00
   -9    5    0     -0.94      0.00
   -8    5    0      1.30      0.00
   -7    5    0     -0.41      0.00
   -6    5    0     -0.02      0.00
   -5    5    0      0.05      0.00
   -4    5    0     -2.24      0.00
   -3    5    0      4.49      0.00
   -2    5    0     -2.83      0.00
   -1    5    0      0.89      0.00
    0    5    0     -3.09      0.00
    1    5    0      3.70      0.00
    2    5    0     -0.05      0.00
    3    5    0     -1.80      0.00
    4    5    0      1.92      0.00
    5    5    0     -1.53      0.00
    6    5    0     -0.53      0.00
    7    5    0      0.63      0.00
    8    5    0      0.40      0.00
  -13    6    0      0.32      0.00
  -12    6    0     -0.14      0.00
  -11    6    0     -0.30      0.00
  -10    6    0      0.15      0.00
   -9    6    0      0.39      0.00
   -8    6    0     -0.42      0.00
   -7    6    0      0.44      0.00
   -6    6    0      0.36      0.00
   -5    6    0     -2.58      0.00
   -4    6    0      2.99      0.00
   -3    6    0     -1.27      0.00
   -2    6    0      2.06      0.00
   -1    6    0     -4.70      0.00
    0    6    0      3.26      0.00
    1    6    0      0.73      0.00
    2    6    0     -1.79      0.00
    3    6    0      1.80      0.00
    4    6    0     -1.66      0.00
    5    6    0     -0.25      0.00
    6    6    0      0.69      0.00
    7    6    0     -0.18      0.00
    8    6    0      1.02      0.00
  -12    7    0     -1.09      0.00
  -11    7    0      1.03      0.00
  -10    7    0     -0.55      0.00
   -9    7    0      0.19      0.00
   -8    7    0     -0.21      0.00
   -7    7    0      1.16      0.00
   -6    7    0     -2.39      0.00
   -5    7    0      1.54      0.00
   -4    7    0     -0.57      0.00
   -3    7    0      3.21      0.00
   -2    7    0     -5.62      0.00
   -1    7    0      3.05      0.00
    0    7    0      0.29      0.00
    1    7    0     -0.49      0.00
    2    7    0      0.69      0.00
    3    7    0     -1.06      0.00
    4    7    0     -0.27      0.00
    5    7    0      0.63      0.00
    6    7    0     -0.37      0.00
    7    7    0      1.10      0.00
  -12    8    0      0.72      0.00
  -11    8    0     -0.57      0.00
  -10    8    0     -0.17      0.00
   -9    8    0      0.24      0.00
   -8    8    0      0.64      0.00
   -7    8    0     -0.97      0.00
   -6    8    0     -0.04      0.00
   -5    8    0     -0.36      0.00
   -4    8    0      3.56      0.00
   -3    8    0     -4.87      0.00
   -2    8    0      2.17      0.00
   -1    8    0     -0.05      0.00
    0    8    0      0.03      0.00
    1    8    0      0.61      0.00
    2    8    0     -0.92      0.00
    3    8    0     -0.26      0.00
    4    8    0      0.53      0.00
    5    8    0     -0.37      0.00
    6    8    0      0.83      0.00
  -12    9    0     -0.33      0.00
  -11    9    0     -1.05      0.00
  -10    9    0      0.98      0.00
   -9    9    0      0.19      0.00
   -8    9    0      0.17      0.00
   -7    9    0     -0.99      0.00
   -6    9    0     -0.46      0.00
   -5    9    0      2.94      0.00
   -4    9    0     -2.96      0.00
   -3    9    0      1.01      0.00
   -2    9    0      0.06      0.00
   -1    9    0     -0.56      0.00
    0    9    0      1.08      0.00
    1    9    0     -0.34      0.00
    2    9    0     -0.70      0.00
    3    9    0      0.40      0.00
    4    9    0     -0.07      0.00
    5    9    0      0.17      0.00
  -12   10    0     -1.31      0.00
  -11   10    0      0.53      0.00
  -10   10    0      0.75      0.00
   -9   10    0      0.45      0.00
   -8   10    0     -1.19      0.00
   -7   10    0     -0.80      0.00
   -6   10    0      2.34      0.00
   -5   10    0     -1.73      0.00
   -4   10    0      0.82      0.00
   -3   10    0     -0.08      0.00
   -2   10    0     -0.91      0.00
   -1   10    0      0.60      0.00
    0   10    0      0.90      0.00
    1   10    0     -0.90      0.00
    2   10    0     -0.29      0.00
    3   10    0      0.44      0.00
    4   10    0     -0.23      0.00
  -11   11    0      0.81      0.00
  -10   11    0      0.91      0.00
   -9   11    0     -1.20      0.00
   -8   11    0     -0.88      0.00
   -7   11    0      1.67      0.00
   -6   11    0     -1.24      0.00
   -5   11    0      1.24      0.00
   -4   11    0     -0.50      0.00
   -3   11    0     -0.51      0.00
   -2   11    0     -0.32      0.00
   -1   11    0      1.29      0.00
    0   11    0     -0.09      0.00
    1   11    0     -1.05      0.00
    2   11    0      0.47      0.00
  -10   12    0     -0.73      0.00
   -9   12    0     -0.63      0.00
   -8   12    0      0.67      0.00
   -7   12    0     -0.79      0.00
   -6   12    0      1.36      0.00
   -5   12    0     -0.55      0.00
   -4   12    0     -0.33      0.00
   -3   12    0     -0.29      0.00
   -2   12    0      0.35      0.00
   -1   12    0      0.84      0.00
    0   12    0     -0.95      0.00
    1   12    0      0.05      0.00
   -9   13    0     -0.35      0.00
   -8   13    0     -0.14      0.00
   -7   13    0      0.72      0.00
   -6   13    0      0.13      0.00
   -5   13    0     -0.68      0.00
   -4   13    0      0.17      0.00
   -3   13    0     -0.27      0.00
   -2   13    0      0.64      0.00
    5  -14    1      0.20      0.00
    6  -14    1     -0.94      0.00
    1  -13    1     -0.48      0.00
    2  -13    1      0.68      0.00
    3  -13    1      0.01      0.00
    4  -13    1      0.05      0.00
    5  -13    1     -1.04      0.00
    6  -13    1      0.92      0.00
    7  -13    1      0.07      0.00
    8  -13    1     -0.32      0.00
    9  -13    1      0.44      0.00
   -1  -12    1      0.43      0.00
    0  -12    1     -1.23      0.00
    1  -12    1      0.46      0.00
    2  -12    1      1.24      0.00
    3  -12    1     -1.04      0.00
    4  -12    1     -0.41      0.00
    5  -12    1      0.65      0.00
    6  -12    1     -0.10      0.00
    7  -12    1     -0.38      0.00
    8  -12    1      1.35      0.00
    9  -12    1     -1.48      0.00
   10  -12    1     -0.01      0.00
   -2  -11    1      0.92      0.00
   -1  -11    1     -1.06      0.00
    0  -11    1     -0.65      0.00
    1  -11    1      2.14      0.00
    2  -11    1     -1.21      0.00
    3  -11    1     -0.33      0.00
    4  -11    1      0.76      0.00
    5  -11    1     -0.64      0.00
    6  -11    1     -0.40      0.00
    7  -11    1      2.13      0.00
    8  -11    1     -1.94      0.00
    9  -11    1      0.15      0.00
   10  -11    1     -0.21      0.00
   11  -11    1      1.07      0.00
   -4  -10    1     -0.93      0.00
   -3  -10    1      1.05      0.00
   -2  -10    1     -0.34      0.00
   -1  -10    1     -1.03      0.00
    0  -10    1      0.98      0.00
    1  -10    1      0.19      0.00
    2  -10    1     -0.78      0.00
    3  -10    1      1.12      0.00
    4  -10    1     -1.02      0.00
    5  -10    1     -0.75      0.00
    6  -10    1      2.39      0.00
    7  -10    1     -1.46      0.00
    8  -10    1     -0.05      0.00
    9  -10    1     -0.57      0.00
   10  -10    1      0.96      0.00
   11  -10    1      0.78      0.00
   12  -10    1     -1.48      0.00
   -5   -9    1     -0.77      0.00
   -4   -9    1      0.67      0.00
   -3   -9    1      0.32      0.00
   -2   -9    1     -0.61      0.00
   -1   -9    1     -0.75      0.00
    0   -9    1      1.25      0.00
    1   -9    1     -0.91      0.00
    2   -9    1      1.46      0.00
    3   -9    1     -0.90      0.00
    4   -9    1     -1.55      0.00
    5   -9    1      2.19      0.00
    6   -9    1     -0.32      0.00
    7   -9    1     -0.41      0.00
    8   -9    1     -0.58      0.00
    9   -9    1      0.50      0.00
   10   -9    1      0.98      0.00
   11   -9    1     -1.29      0.00
   12   -9    1      0.29      0.00
   -6   -8    1     -0.07      0.00
   -5   -8    1      0.19      0.00
   -4   -8    1      0.78      0.00
   -3   -8    1     -0.50      0.00
   -2   -8    1     -1.24      0.00
   -1   -8    1      1.20      0.00
    0   -8    1     -1.00      0.00
    1   -8    1      1.83      0.00
    2   -8    1     -0.25      0.00
    3   -8    1     -2.59      0.00
    4   -8    1      2.04      0.00
    5   -8    1     -0.02      0.00
    6   -8    1      0.53      0.00
    7   -8    1     -1.68      0.00
    8   -8    1      1.12      0.00
    9   -8    1      0.00      0.00
   10   -8    1     -0.47      0.00
   11   -8    1      0.34      0.00
   12   -8    1     -0.10      0.00
   -7   -7    1      0.37      0.00
   -6   -7    1      0.07      0.00
   -5   -7    1      0.96      0.00
   -4   -7    1     -0.73      0.00
   -3   -7    1     -1.05      0.00
   -2   -7    1      1.30      0.00
   -1   -7    1     -1.90      0.00
    0   -7    1      2.46      0.00
    1   -7    1      0.17      0.00
    2   -7    1     -2.55      0.00
    3   -7    1      1.34      0.00
    4   -7    1     -0.48      0.00
    5   -7    1      2.18      0.00
    6   -7    1     -2.88      0.00
    7   -7    1      1.72      0.00
    8   -7    1     -0.88      0.00
    9   -7    1      0.32      0.00
   10   -7    1     -0.03      0.00
   11   -7    1      0.60      0.00
   12   -7    1     -1.14      0.00
   -8   -6    1      0.47      0.00
   -7   -6    1      0.43      0.00
   -6   -6    1      0.52      0.00
   -5   -6    1     -0.46      0.00
   -4   -6    1     -1.29      0.00
   -3   -6    1      2.03      0.00
   -2   -6    1     -3.15      0.00
   -1   -6    1      2.84      0.00
    0   -6    1      0.31      0.00
    1   -6    1     -1.18      0.00
    2   -6    1     -0.21      0.00
    3   -6    1     -0.88      0.00
    4   -6    1      2.96      0.00
    5   -6    1     -2.47      0.00
    6   -6    1      1.17      0.00
    7   -6    1     -1.07      0.00
    8   -6    1      0.60      0.00
    9   -6    1      0.13      0.00
   10   -6    1      0.25      0.00
   11   -6    1     -0.52      0.00
   12   -6    1      0.02      0.00
   -9   -5    1      0.19      0.00
   -8   -5    1      1.08      0.00
   -7   -5    1     -0.08      0.00
   -6   -5    1     -0.21      0.00
   -5   -5    1     -1.18      0.00
   -4   -5    1      2.07      0.00
   -3   -5    1     -3.27      0.00
   -2   -5    1      1.99      0.00
   -1   -5    1      0.82      0.00
    0   -5    1      0.67      0.00
    1   -5    1     -1.79      0.00
    2   -5    1     -1.52      0.00
    3   -5    1      2.82      0.00
    4   -5    1     -0.83      0.00
    5   -5    1      0.81      0.00
    6   -5    1     -2.33      0.00
    7   -5    1      1.57      0.00
    8   -5    1      0.21      0.00
    9   -5    1     -0.38      0.00
   10   -5    1      0.25      0.00
   11   -5    1     -0.51      0.00
   12   -5    1      0.33      0.00
   -9   -4    1      0.93      0.00
   -8   -4    1      0.28      0.00
   -7   -4    1     -0.56      0.00
   -6   -4    1     -0.73      0.00
   -5   -4    1      1.77      0.00
   -4   -4    1     -2.91      0.00
   -3   -4    1      1.12      0.00
   -2   -4    1      0.61      0.00
   -1   -4    1      2.47      0.00
    0   -4    1     -1.58      0.00
    1   -4    1     -3.26      0.00
    2   -4    1      1.07      0.00
    3   -4    1      2.06      0.00
    4   -4    1      2.73      0.00
    5   -4    1     -7.38      0.00
    6   -4    1      5.15      0.00
    7   -4    1     -1.49      0.00
    8   -4    1      0.78      0.00
    9   -4    1     -0.75      0.00
   10   -4    1      0.44      0.00
   11   -4    1     -0.56      0.00
   12   -4    1      0.45      0.00
  -10   -3    1     -0.09      0.00
   -9   -3    1      0.95      0.00
   -8   -3    1     -0.31      0.00
   -7   -3    1     -1.21      0.00
   -6   -3    1      2.25      0.00
   -5   -3    1     -3.05      0.00
   -4   -3    1      1.10      0.00
   -3   -3    1     -0.32      0.00
   -2   -3    1      2.75      0.00
   -1   -3    1      0.63      0.00
    0   -3    1     -1.80      0.00
    1   -3    1     -8.68      0.00
    2   -3    1      9.30      0.00
    3   -3    1      7.50      0.00
    4   -3    1    -16.28      0.00
    5   -3    1      9.09      0.00
    6   -3    1     -1.71      0.00
    7   -3    1      0.27      0.00
    8   -3    1      0.04      0.00
    9   -3    1     -0.33      0.00
   10   -3    1      0.07      0.00
   11   -3    1     -0.28      0.00
   12   -3    1     -0.12      0.00
  -10   -2    1      0.83      0.00
   -9   -2    1      0.39      0.00
   -8   -2    1     -1.46      0.00
   -7   -2    1      2.22      0.00
   -6   -2    1     -2.73      0.00
   -5   -2    1      1.05      0.00
   -4   -2    1     -0.97      0.00
   -3   -2    1      2.26      0.00
   -2   -2    1     -0.26      0.00
   -1   -2    1      9.40      0.00
    0   -2    1    -27.03      0.00
    1   -2    1     14.65      0.00
    2   -2    1     21.08      0.00
    3   -2    1    -30.39      0.00
    4   -2    1     12.30      0.00
    5   -2    1      0.22      0.00
    6   -2    1     -1.71      0.00
    7   -2    1      1.71      0.00
    8   -2    1     -1.26      0.00
    9   -2    1      0.49      0.00
   10   -2    1     -0.85      0.00
   11   -2    1      0.37      0.00
   12   -2    1      0.69      0.00
  -11   -1    1      0.51      0.00
  -10   -1    1      0.11      0.00
   -9   -1    1     -0.33      0.00
   -8   -1    1      1.36      0.00
   -7   -1    1     -2.08      0.00
   -6   -1    1      0.76      0.00
   -5   -1    1     -1.09      0.00
   -4   -1    1      2.39      0.00
   -3   -1    1     -4.82      0.00
   -2   -1    1     21.84      0.00
   -1   -1    1    -35.13      0.00
    0   -1    1      2.20      0.00
    1   -1    1     46.11      0.00
    3   -1    1     14.02      0.00
    4   -1    1      0.88      0.00
    5   -1    1     -0.95      0.00
    6   -1    1      0.68      0.00
    7   -1    1      0.19      0.00
    8   -1    1     -0.62      0.00
    9   -1    1     -0.64      0.00
   10   -1    1      0.71      0.00
   11   -1    1      0.02      0.00
  -11    0    1     -0.53      0.00
  -10    0    1      0.70      0.00
   -9    0    1      0.92      0.00
   -8    0    1     -1.55      0.00
   -7    0    1      0.02      0.00
   -6    0    1     -0.38      0.00
   -5    0    1      2.18      0.00
   -4    0    1     -7.27      0.00
   -3    0    1     22.81      0.00
   -1    0    1    -19.15      0.00
    0    0    1     59.54      0.00
    1    0    1    -43.33      0.00
    2    0    1      8.16      0.00
    3    0    1      1.15      0.00
    4    0    1      0.88      0.00
    5    0    1     -0.48      0.00
    6    0    1      1.40      0.00
    7    0    1     -1.32      0.00
    8    0    1     -0.46      0.00
    9    0    1      0.75      0.00
   10    0    1     -0.34      0.00
   11    0    1      0.55      0.00
  -12    1    1     -0.66      0.00
  -11    1    1      0.85      0.00
  -10    1    1      0.87      0.00
   -9    1    1     -1.21      0.00
   -8    1    1     -0.03      0.00
   -7    1    1     -0.75      0.00
   -6    1    1      2.87      0.00
   -5    1    1     -7.79      0.00
   -4    1    1     17.17      0.00
   -3    1    1    -10.82      0.00
    2    1    1     -1.18      0.00
    3    1    1      2.70      0.00
    4    1    1     -0.60      0.00
    5    1    1      1.83      0.00
    6    1    1     -1.53      0.00
    7    1    1     -0.25      0.00
    8    1    1      0.63      0.00
    9    1    1     -0.56      0.00
   10    1    1      0.24      0.00
   11    1    1      0.15      0.00
  -12    2    1      0.70      0.00
  -11    2    1      0.69      0.00
  -10    2    1     -1.16      0.00
   -9    2    1      0.99      0.00
   -8    2    1     -2.03      0.00
   -7    2    1      3.44      0.00
   -6    2    1     -6.83      0.00
   -5    2    1     11.42      0.00
   -4    2    1     -5.21      0.00
   -3    2    1    -12.97      0.00
   -2    2    1     18.41      0.00
    1    2    1     -7.52      0.00
    2    2    1      4.46      0.00
    3    2    1     -0.99      0.00
    4    2    1      2.63      0.00
    5    2    1     -1.74      0.00
    6    2    1     -0.12      0.00
    7    2    1      0.61      0.00
    8    2    1     -0.53      0.00
    9    2    1     -0.72      0.00
   10    2    1      0.94      0.00
  -12    3    1      0.04      0.00
  -11    3    1     -0.46      0.00
  -10    3    1      0.74      0.00
   -9    3    1     -1.09      0.00
   -8    3    1      1.12      0.00
   -7    3    1     -2.98      0.00
   -6    3    1      5.28      0.00
   -5    3    1     -1.90      0.00
   -4    3    1     -4.87      0.00
   -3    3    1      5.43      0.00
   -2    3    1     -3.22      0.00
   -1    3    1      7.60      0.00
    0    3    1     -9.58      0.00
    1    3    1      3.42      0.00
    2    3    1     -1.51      0.00
    3    3    1      3.70      0.00
    4    3    1     -2.09      0.00
    5    3    1      0.38      0.00
    6    3    1      0.09      0.00
    7    3    1      0.13      0.00
    8    3    1     -2.08      0.00
    9    3    1      1.89      0.00
   10    3    1     -0.05      0.00
  -12    4    1      0.03      0.00
  -11    4    1      0.28      0.00
  -10    4    1     -0.25      0.00
   -9    4    1     -0.23      0.00
   -8    4    1     -0.81      0.00
   -7    4    1      2.28      0.00
   -6    4    1     -1.36      0.00
   -5    4    1      0.14      0.00
   -4    4    1     -0.16      0.00
   -3    4    1     -2.25      0.00
   -2    4    1      6.45      0.00
   -1    4    1     -5.27      0.00
    0    4    1      1.27      0.00
    1    4    1     -2.89      0.00
    2    4    1      4.91      0.00
    3    4    1     -2.39      0.00
    4    4    1      0.68      0.00
    5    4    1      0.16      0.00
    6    4    1     -0.25      0.00
    7    4    1     -1.86      0.00
    8    4    1      1.63      0.00
    9    4    1      0.12      0.00
  -13    5    1     -0.52      0.00
  -12    5    1      0.93      0.00
  -11    5    1     -1.06      0.00
  -10    5    1      0.74      0.00
   -9    5    1     -1.22      0.00
   -8    5    1      2.22      0.00
   -7    5    1     -2.61      0.00
   -6    5    1      3.12      0.00
   -5    5    1     -2.38      0.00
   -4    5    1     -1.04      0.00
   -3    5    1      2.96      0.00
   -2    5    1     -0.95      0.00
   -1    5    1      0.70      0.00
    0    5    1     -4.54      0.00
    1    5    1      5.21      0.00
    2    5    1     -1.67      0.00
    3    5    1     -0.19      0.00
    4    5    1      1.25      0.00
    5    5    1     -1.43      0.00
    6    5    1     -0.76      0.00
    7    5    1      1.00      0.00
    8    5    1     -0.10      0.00
  -13    6    1      0.57      0.00
  -12    6    1     -0.68      0.00
  -11    6    1      0.43      0.00
  -10    6    1     -0.56      0.00
   -9    6    1      1.32      0.00
   -8    6    1     -2.06      0.00
   -7    6    1      2.47      0.00
   -6    6    1     -1.18      0.00
   -5    6    1     -1.24      0.00
   -4    6    1      0.75      0.00
   -3    6    1      1.34      0.00
   -2    6    1      0.93      0.00
   -1    6    1     -5.40      0.00
    0    6    1      4.79      0.00
    1    6    1     -1.07      0.00
    2    6    1     -0.31      0.00
    3    6    1      1.01      0.00
    4    6    1     -1.16      0.00
    5    6    1     -0.51      0.00
    6    6    1      0.71      0.00
    7    6    1     -0.39      0.00
  -13    7    1     -0.13      0.00
  -12    7    1     -0.07      0.00
  -11    7    1      0.17      0.00
  -10    7    1      0.33      0.00
   -9    7    1     -0.97      0.00
   -8    7    1      0.96      0.00
   -7    7    1      0.08      0.00
   -6    7    1     -0.84      0.00
   -5    7    1     -0.79      0.00
   -4    7    1      1.85      0.00
   -3    7    1      1.69      0.00
   -2    7    1     -5.49      0.00
   -1    7    1      4.22      0.00
    0    7    1     -1.42      0.00
    1    7    1      0.82      0.00
    2    7    1     -0.19      0.00
    3    7    1     -0.37      0.00
    4    7    1     -0.31      0.00
    5    7    1      0.17      0.00
    6    7    1     -0.28      0.00
    7    7    1      1.27      0.00
  -12    8    1      0.28      0.00
  -11    8    1     -0.05      0.00
  -10    8    1     -0.79      0.00
   -9    8    1      0.66      0.00
   -8    8    1      0.05      0.00
   -7    8    1      0.30      0.00
   -6    8    1     -1.60      0.00
   -5    8    1      1.12      0.00
   -4    8    1      2.08      0.00
   -3    8    1     -4.02      0.00
   -2    8    1      2.77      0.00
   -1    8    1     -1.46      0.00
    0    8    1      1.15      0.00
    1    8    1     -0.29      0.00
    2    8    1     -0.15      0.00
    3    8    1     -0.22      0.00
    4    8    1      0.06      0.00
    5    8    1     -0.48      0.00
    6    8    1      1.29      0.00
  -12    9    1     -0.07      0.00
  -11    9    1     -1.14      0.00
  -10    9    1      0.70      0.00
   -9    9    1      0.14      0.00
   -8    9    1      1.02      0.00
   -7    9    1     -2.00      0.00
   -6    9    1      0.54      0.00
   -5    9    1      1.56      0.00
   -4    9    1     -1.98      0.00
   -3    9    1      1.49      0.00
   -2    9    1     -1.20      0.00
   -1    9    1      0.50      0.00
    0    9    1      0.05      0.00
    1    9    1      0.55      0.00
    2    9    1     -0.85      0.00
    3    9    1      0.32      0.00
    4    9    1     -0.56      0.00
    5    9    1      0.87      0.00
  -12   10    1     -1.05      0.00
  -11   10    1     -0.11      0.00
  -10   10    1      0.86      0.00
   -9   10    1      1.26      0.00
   -8   10    1     -2.25      0.00
   -7   10    1      0.28      0.00
   -6   10    1      1.14      0.00
   -5   10    1     -1.18      0.00
   -4   10    1      1.50      0.00
   -3   10    1     -1.26      0.00
   -2   10    1      0.07      0.00
   -1   10    1     -0.26      0.00
    0   10    1      1.48      0.00
    1   10    1     -1.02      0.00
    2   10    1     -0.07      0.00
    3   10    1     -0.15      0.00
  -11   11    1      0.84      0.00
  -10   11    1      1.53      0.00
   -9   11    1     -2.02      0.00
   -8   11    1      0.06      0.00
   -7   11    1      0.76      0.00
   -6   11    1     -1.05      0.00
   -5   11    1      1.96      0.00
   -4   11    1     -1.51      0.00
   -3   11    1      0.30      0.00
   -2   11    1     -0.79      0.00
   -1   11    1      1.42      0.00
    0   11    1     -0.23      0.00
    1   11    1     -0.59      0.00
    2   11    1     -0.02      0.00
  -10   12    1     -0.82      0.00
   -9   12    1     -0.22      0.00
   -8   12    1      0.13      0.00
   -7   12    1     -0.73      0.00
   -6   12    1      1.91      0.00
   -5   12    1     -1.37      0.00
   -4   12    1      0.47      0.00
   -3   12    1     -0.80      0.00
   -2   12    1      0.64      0.00
   -1   12    1      0.37      0.00
    0   12    1     -0.33      0.00
   -9   13    1     -0.55      0.00
   -8   13    1     -0.13      0.00
   -7   13    1      1.03      0.00
   -6   13    1     -0.49      0.00
   -5   13    1      0.18      0.00
   -4   13    1     -0.63      0.00
   -3   13    1      0.35      0.00
   -2   13    1      0.10      0.00
    4  -14    2      0.22      0.00
    5  -14    2     -0.27      0.00
    6  -14    2     -0.39      0.00
    1  -13    2     -0.68      0.00
    2  -13    2      0.63      0.00
    3  -13    2      0.53      0.00
    4  -13    2     -0.95      0.00
    5  -13    2      0.02      0.00
    6  -13    2      0.63      0.00
    7  -13    2     -0.33      0.00
    8  -13    2     -0.14      0.00
    9  -13    2      0.55      0.00
   -1  -12    2      0.41      0.00
    0  -12    2     -1.03      0.00
    1  -12    2     -0.04      0.00
    2  -12    2      2.03      0.00
    3  -12    2     -2.34      0.00
    4  -12    2      0.93      0.00
    5  -12    2      0.38      0.00
    6  -12    2     -0.79      0.00
    7  -12    2      0.11      0.00
    8  -12    2      1.24      0.00
    9  -12    2     -1.31      0.00
   10  -12    2     -0.07      0.00
   -3  -11    2     -0.44      0.00
   -2  -11    2      0.84      0.00
   -1  -11    2     -0.58      0.00
    0  -11    2     -1.16      0.00
    1  -11    2      2.66      0.00
    2  -11    2     -2.39      0.00
    3  -11    2      1.05      0.00
    4  -11    2      0.50      0.00
    5  -11    2     -1.33      0.00
    6  -11    2      0.06      0.00
    7  -11    2      2.14      0.00
    8  -11    2     -2.09      0.00
    9  -11    2      0.38      0.00
   10  -11    2     -0.28      0.00
   11  -11    2      0.81      0.00
   -4  -10    2     -1.06      0.00
   -3  -10    2      1.18      0.00
   -2  -10    2     -0.15      0.00
   -1  -10    2     -1.16      0.00
    0  -10    2      1.19      0.00
    1  -10    2     -0.83      0.00
    2  -10    2      0.49      0.00
    3  -10    2      0.82      0.00
    4  -10    2     -1.53      0.00
    5  -10    2     -0.37      0.00
    6  -10    2      2.39      0.00
    7  -10    2     -1.67      0.00
    8  -10    2      0.19      0.00
    9  -10    2     -0.50      0.00
   10  -10    2      0.73      0.00
   11  -10    2      0.69      0.00
   12  -10    2     -1.25      0.00
   -5   -9    2     -1.17      0.00
   -4   -9    2      1.22      0.00
   -3   -9    2      0.18      0.00
   -2   -9    2     -0.74      0.00
   -1   -9    2     -0.37      0.00
    0   -9    2      0.38      0.00
    1   -9    2     -0.07      0.00
    2   -9    2      1.40      0.00
    3   -9    2     -1.59      0.00
    4   -9    2     -0.60      0.00
    5   -9    2      1.43      0.00
    6   -9    2     -0.09      0.00
    7   -9    2     -0.30      0.00
    8   -9    2     -0.63      0.00
    9   -9    2      0.68      0.00
   10   -9    2      0.47      0.00
   11   -9    2     -1.13      0.00
   12   -9    2      0.88      0.00
   -6   -8    2     -0.84      0.00
   -5   -8    2      0.99      0.00
   -4   -8    2      0.66      0.00
   -3   -8    2     -0.98      0.00
   -2   -8    2     -0.55      0.00
   -1   -8    2      0.61      0.00
    0   -8    2     -0.78      0.00
    1   -8    2      2.15      0.00
    2   -8    2     -1.39      0.00
    3   -8    2     -0.67      0.00
    4   -8    2      0.35      0.00
    5   -8    2      0.62      0.00
    6   -8    2      0.52      0.00
    7   -8    2     -1.72      0.00
    8   -8    2      1.41      0.00
    9   -8    2     -0.51      0.00
   10   -8    2     -0.60      0.00
   11   -8    2      1.39      0.00
   12   -8    2     -1.21      0.00
   -7   -7    2     -0.56      0.00
   -6   -7    2      0.87      0.00
   -5   -7    2      0.87      0.00
   -4   -7    2     -1.31      0.00
   -3   -7    2     -0.16      0.00
   -2   -7    2      0.74      0.00
   -1   -7    2     -1.93      0.00
    0   -7    2      2.86      0.00
    1   -7    2     -1.13      0.00
    2   -7    2     -0.11      0.00
    3   -7    2     -0.78      0.00
    4   -7    2      0.37      0.00
    5   -7    2      1.69      0.00
    6   -7    2     -2.25      0.00
    7   -7    2      1.59      0.00
    8   -7    2     -1.23      0.00
    9   -7    2      0.19      0.00
   10   -7    2      0.87      0.00
   11   -7    2     -0.41      0.00
   12   -7    2     -0.47      0.00
   -8   -6    2     -0.24      0.00
   -7   -6    2      1.04      0.00
   -6   -6    2      0.33      0.00
   -5   -6    2     -0.90      0.00
   -4   -6    2     -0.14      0.00
   -3   -6    2      1.11      0.00
   -2   -6    2     -3.08      0.00
   -1   -6    2      3.20      0.00
    0   -6    2     -1.00      0.00
    1   -6    2      1.36      0.00
    2   -6    2     -2.28      0.00
    3   -6    2      0.05      0.00
    4   -6    2      1.78      0.00
    5   -6    2     -0.90      0.00
    6   -6    2      0.53      0.00
    7   -6    2     -1.40      0.00
    8   -6    2      0.81      0.00
    9   -6    2      0.40      0.00
   10   -6    2     -0.25      0.00
   11   -6    2      0.00      0.00
   12   -6    2     -0.44      0.00
   -9   -5    2     -0.11      0.00
   -8   -5    2      1.32      0.00
   -7   -5    2     -0.31      0.00
   -6   -5    2     -0.41      0.00
   -5   -5    2     -0.02      0.00
   -4   -5    2      1.09      0.00
   -3   -5    2     -3.35      0.00
   -2   -5    2      2.63      0.00
   -1   -5    2     -0.76      0.00
    0   -5    2      3.00      0.00
    1   -5    2     -2.98      0.00
    2   -5    2     -1.05      0.00
    3   -5    2      0.68      0.00
    4   -5    2      2.41      0.00
    5   -5    2     -1.07      0.00
    6   -5    2     -2.15      0.00
    7   -5    2      1.91      0.00
    8   -5    2     -0.09      0.00
    9   -5    2     -0.25      0.00
   10   -5    2      0.28      0.00
   11   -5    2     -0.51      0.00
   12   -5    2      0.36      0.00
   -9   -4    2      0.88      0.00
   -8   -4    2      0.13      0.00
   -7   -4    2     -0.54      0.00
   -6   -4    2      0.07      0.00
   -5   -4    2      1.13      0.00
   -4   -4    2     -3.21      0.00
   -3   -4    2      1.96      0.00
   -2   -4    2     -0.99      0.00
   -1   -4    2      3.70      0.00
    0   -4    2     -0.83      0.00
    1   -4    2     -3.08      0.00
    2   -4    2     -3.86      0.00
    3   -4    2      9.50      0.00
    4   -4    2     -2.44      0.00
    5   -4    2     -5.63      0.00
    6   -4    2      5.35      0.00
    7   -4    2     -2.31      0.00
    8   -4    2      1.47      0.00
    9   -4    2     -1.24      0.00
   10   -4    2      0.92      0.00
   11   -4    2     -0.71      0.00
   12   -4    2      0.04      0.00
  -10   -3    2     -0.23      0.00
   -9   -3    2      0.93      0.00
   -8   -3    2     -0.38      0.00
   -7   -3    2     -0.50      0.00
   -6   -3    2      1.66      0.00
   -5   -3    2     -3.08      0.00
   -4   -3    2      1.58      0.00
   -3   -3    2     -1.18      0.00
   -2   -3    2      2.11      0.00
   -1   -3    2      3.25      0.00
    0   -3    2     -0.65      0.00
    1   -3    2    -18.31      0.00
    2   -3    2     23.19      0.00
    3   -3    2     -3.22      0.00
    4   -3    2    -11.67      0.00
    5   -3    2      9.11      0.00
    6   -3    2     -3.47      0.00
    7   -3    2      1.77      0.00
    8   -3    2     -0.98      0.00
    9   -3    2      0.47      0.00
   10   -3    2     -0.24      0.00
   11   -3    2     -0.57      0.00
   12   -3    2      0.29      0.00
  -11   -2    2     -0.74      0.00
  -10   -2    2      0.85      0.00
   -9   -2    2      0.00      0.00
   -8   -2    2     -0.47      0.00
   -7   -2    2      1.34      0.00
   -6   -2    2     -2.29      0.00
   -5   -2    2      0.92      0.00
   -4   -2    2     -0.74      0.00
   -3   -2    2      0.06      0.00
   -2   -2    2      3.19      0.00
   -1   -2    2     11.60      0.00
    0   -2    2    -40.18      0.00
    1   -2    2     35.11      0.00
    2   -2    2      2.24      0.00
    3   -2    2    -20.20      0.00
    4   -2    2     11.15      0.00
    5   -2    2     -2.54      0.00
    6   -2    2      0.63      0.00
    7   -2    2      0.37      0.00
    8   -2    2     -0.39      0.00
    9   -2    2      0.01      0.00
   10   -2    2     -0.61      0.00
   11   -2    2      0.27      0.00
   12   -2    2      0.56      0.00
  -11   -1    2      0.33      0.00
  -10   -1    2     -0.35      0.00
   -9   -1    2      0.77      0.00
   -8   -1    2      0.30      0.00
   -7   -1    2     -1.33      0.00
   -6   -1    2      0.15      0.00
   -5   -1    2     -0.07      0.00
   -4   -1    2     -0.41      0.00
   -3   -1    2     -1.29      0.00
   -2   -1    2     23.63      0.00
   -1   -1    2    -48.90      0.00
    0   -1    2     28.24      0.00
    1   -1    2     17.39      0.00
    2   -1    2    -27.70      0.00
    3   -1    2     10.70      0.00
    4   -1    2     -2.28      0.00
    5   -1    2      1.56      0.00
    6   -1    2     -0.41      0.00
    7   -1    2      0.68      0.00
    8   -1    2     -0.93      0.00
    9   -1    2     -0.23      0.00
   10   -1    2      0.47      0.00
   11   -1    2     -0.10      0.00
  -11    0    2     -0.83      0.00
  -10    0    2      1.61      0.00
   -9    0    2     -0.19      0.00
   -8    0    2     -0.54      0.00
   -7    0    2     -0.87      0.00
   -6    0    2      0.95      0.00
   -5    0    2     -0.48      0.00
   -4    0    2     -3.95      0.00
   -3    0    2     23.32      0.00
   -2    0    2    -36.08      0.00
    0    0    2     25.76      0.00
    1    0    2    -21.93      0.00
    2    0    2      4.14      0.00
    3    0    2     -1.72      0.00
    4    0    2      2.73      0.00
    5    0    2     -1.20      0.00
    6    0    2      1.63      0.00
    7    0    2     -1.31      0.00
    8    0    2     -0.31      0.00
    9    0    2      0.75      0.00
   10    0    2     -0.44      0.00
   11    0    2      0.33      0.00
  -12    1    2     -0.73      0.00
  -11    1    2      1.32      0.00
  -10    1    2     -0.12      0.00
   -9    1    2     -0.05      0.00
   -8    1    2     -0.98      0.00
   -7    1    2      0.50      0.00
   -6    1    2      0.59      0.00
   -5    1    2     -4.85      0.00
   -4    1    2     16.57      0.00
   -3    1    2    -19.58      0.00
    1    1    2     -3.14      0.00
    2    1    2     -2.05      0.00
    3    1    2      2.92      0.00
    4    1    2     -1.15      0.00
    5    1    2      2.17      0.00
    6    1    2     -1.37      0.00
    7    1    2     -0.32      0.00
    8    1    2      0.88      0.00
    9    1    2     -0.72      0.00
   10    1    2     -0.05      0.00
  -12    2    2      0.65      0.00
  -11    2    2      0.04      0.00
  -10    2    2     -0.08      0.00
   -9    2    2      0.13      0.00
   -8    2    2     -1.03      0.00
   -7    2    2      1.69      0.00
   -6    2    2     -4.52      0.00
   -5    2    2     10.27      0.00
   -4    2    2     -9.71      0.00
   -3    2    2      0.53      0.00
   -2    2    2      1.58      0.00
   -1    2    2      4.58      0.00
    0    2    2     -1.79      0.00
    1    2    2     -4.62      0.00
    2    2    2      2.67      0.00
    3    2    2     -1.37      0.00
    4    2    2      2.99      0.00
    5    2    2     -1.64      0.00
    6    2    2      0.09      0.00
    7    2    2      0.77      0.00
    8    2    2     -0.93      0.00
    9    2    2     -0.58      0.00
   10    2    2      0.63      0.00
  -12    3    2     -0.23      0.00
  -11    3    2      0.30      0.00
  -10    3    2      0.05      0.00
   -9    3    2     -0.36      0.00
   -8    3    2     -0.04      0.00
   -7    3    2     -1.49      0.00
   -6    3    2      4.24      0.00
   -5    3    2     -3.59      0.00
   -4    3    2      1.30      0.00
   -3    3    2     -2.63      0.00
   -2    3    2      2.97      0.00
   -1    3    2      2.38      0.00
    0    3    2     -4.21      0.00
    1    3    2      0.61      0.00
    2    3    2     -1.52      0.00
    3    3    2      3.77      0.00
    4    3    2     -2.24      0.00
    5    3    2      1.22      0.00
    6    3    2     -0.09      0.00
    7    3    2     -0.56      0.00
    8    3    2     -1.26      0.00
    9    3    2      1.17      0.00
  -13    4    2     -0.15      0.00
  -12    4    2      0.32      0.00
  -11    4    2     -0.27      0.00
  -10    4    2      0.46      0.00
   -9    4    2     -1.08      0.00
   -8    4    2      0.13      0.00
   -7    4    2      1.61      0.00
   -6    4    2     -2.11      0.00
   -5    4    2      2.94      0.00
   -4    4    2     -3.63      0.00
   -3    4    2      0.97      0.00
   -2    4    2      2.10      0.00
   -1    4    2     -0.12      0.00
    0    4    2     -1.81      0.00
    1    4    2     -1.98      0.00
    2    4    2      4.38      0.00
    3    4    2     -2.68      0.00
    4    4    2      1.79      0.00
    5    4    2     -0.20      0.00
    6    4    2     -0.91      0.00
    7    4    2     -0.83      0.00
    8    4    2      0.75      0.00
    9    4    2      0.28      0.00
  -13    5    2     -0.46      0.00
  -12    5    2      0.46      0.00
  -11    5    2     -0.37      0.00
  -10    5    2      0.07      0.00
   -9    5    2     -0.67      0.00
   -8    5    2      2.05      0.00
   -7    5    2     -3.36      0.00
   -6    5    2      4.60      0.00
   -5    5    2     -3.55      0.00
   -4    5    2      0.09      0.00
   -3    5    2      0.16      0.00
   -2    5    2      3.35      0.00
   -1    5    2     -2.89      0.00
    0    5    2     -2.38      0.00
    1    5    2      4.09      0.00
    2    5    2     -1.89      0.00
    3    5    2      0.72      0.00
    4    5    2      0.79      0.00
    5    5    2     -1.42      0.00
    6    5    2     -0.37      0.00
    7    5    2      0.39      0.00
    8    5    2      0.07      0.00
  -13    6    2      0.47      0.00
  -12    6    2     -0.60      0.00
  -11    6    2      0.46      0.00
  -10    6    2     -0.78      0.00
   -9    6    2      1.99      0.00
   -8    6    2     -3.26      0.00
   -7    6    2      3.58      0.00
   -6    6    2     -1.73      0.00
   -5    6    2     -0.44      0.00
   -4    6    2     -1.52      0.00
   -3    6    2      4.99      0.00
   -2    6    2     -2.91      0.00
   -1    6    2     -2.36      0.00
    0    6    2      3.26      0.00
    1    6    2     -1.07      0.00
    2    6    2      0.16      0.00
    3    6    2      0.58      0.00
    4    6    2     -0.52      0.00
    5    6    2     -0.79      0.00
    6    6    2      0.33      0.00
    7    6    2     -0.04      0.00
  -13    7    2     -0.72      0.00
  -12    7    2      0.64      0.00
  -11    7    2     -0.67      0.00
  -10    7    2      1.62      0.00
   -9    7    2     -2.46      0.00
   -8    7    2      1.95      0.00
   -7    7    2     -0.59      0.00
   -6    7    2      0.36      0.00
   -5    7    2     -2.71      0.00
   -4    7    2      4.48      0.00
   -3    7    2     -1.80      0.00
   -2    7    2     -1.98      0.00
   -1    7    2      2.22      0.00
    0    7    2     -0.98      0.00
    1    7    2      0.69      0.00
    2    7    2     -0.23      0.00
    3    7    2      0.11      0.00
    4    7    2     -0.43      0.00
    5    7    2     -0.36      0.00
    6    7    2      0.21      0.00
  -12    8    2     -0.46      0.00
  -11    8    2      1.13      0.00
  -10    8    2     -1.89      0.00
   -9    8    2      1.05      0.00
   -8    8    2     -0.22      0.00
   -7    8    2      1.20      0.00
   -6    8    2     -2.81      0.00
   -5    8    2      2.81      0.00
   -4    8    2     -0.96      0.00
   -3    8    2     -0.50      0.00
   -2    8    2      0.66      0.00
   -1    8    2     -0.82      0.00
    0    8    2      0.82      0.00
    1    8    2     -0.21      0.00
    2    8    2      0.02      0.00
    3    8    2      0.07      0.00
    4    8    2     -0.54      0.00
    5    8    2     -0.18      0.00
  -12    9    2      0.60      0.00
  -11    9    2     -1.45      0.00
  -10    9    2      0.25      0.00
   -9    9    2      0.55      0.00
   -8    9    2      1.29      0.00
   -7    9    2     -2.64      0.00
   -6    9    2      1.80      0.00
   -5    9    2     -0.91      0.00
   -4    9    2      0.77      0.00
   -3    9    2     -0.04      0.00
   -2    9    2     -0.87      0.00
   -1    9    2      0.63      0.00
    0    9    2     -0.35      0.00
    1    9    2      0.80      0.00
    2    9    2     -0.52      0.00
    3    9    2     -0.01      0.00
    4    9    2     -0.62      0.00
  -12   10    2     -0.79      0.00
  -11   10    2     -0.83      0.00
  -10   10    2      1.41      0.00
   -9   10    2      1.13      0.00
   -8   10    2     -2.42      0.00
   -7   10    2      1.10      0.00
   -6   10    2     -0.54      0.00
   -5   10    2      0.62      0.00
   -4   10    2      0.40      0.00
   -3   10    2     -0.99      0.00
   -2   10    2      0.47      0.00
   -1   10    2     -0.92      0.00
    0   10    2      1.75      0.00
    1   10    2     -0.90      0.00
    2   10    2     -0.04      0.00
    3   10    2     -0.32      0.00
  -11   11    2      1.17      0.00
  -10   11    2      1.11      0.00
   -9   11    2     -1.60      0.00
   -8   11    2      0.22      0.00
   -7   11    2     -0.08      0.00
   -6   11    2      0.10      0.00
   -5   11    2      0.80      0.00
   -4   11    2     -0.79      0.00
   -3   11    2      0.35      0.00
   -2   11    2     -1.22      0.00
   -1   11    2      1.75      0.00
    0   11    2     -0.57      0.00
    1   11    2     -0.19      0.00
    2   11    2     -0.09      0.00
  -10   12    2     -0.08      0.00
   -9   12    2     -0.63      0.00
   -8   12    2      0.12      0.00
   -7   12    2     -0.29      0.00
   -6   12    2      0.97      0.00
   -5   12    2     -0.47      0.00
   -4   12    2      0.24      0.00
   -3   12    2     -1.16      0.00
   -2   12    2      1.33      0.00
   -1   12    2     -0.50      0.00
    0   12    2      0.20      0.00
   -9   13    2      0.03      0.00
   -8   13    2     -0.42      0.00
   -7   13    2      0.71      0.00
   -6   13    2      0.03      0.00
   -5   13    2      0.03      0.00
   -4   13    2     -0.96      0.00
   -3   13    2      1.07      0.00
   -2   13    2     -0.66      0.00
    4  -14    3     -0.04      0.00
    5  -14    3     -0.42      0.00
    6  -14    3      0.25      0.00
    1  -13    3     -0.90      0.00
    2  -13    3      0.92      0.00
    3  -13    3      0.16      0.00
    4  -13    3     -1.17      0.00
    5  -13    3      1.00      0.00
    6  -13    3     -0.06      0.00
    7  -13    3     -0.48      0.00
    8  -13    3      0.30      0.00
    9  -13    3      0.07      0.00
   -1  -12    3      0.71      0.00
    0  -12    3     -1.06      0.00
    1  -12    3      0.35      0.00
    2  -12    3      1.16      0.00
    3  -12    3     -2.11      0.00
    4  -12    3      1.69      0.00
    5  -12    3     -0.29      0.00
    6  -12    3     -0.84      0.00
    7  -12    3      0.57      0.00
    8  -12    3      0.51      0.00
    9  -12    3     -0.47      0.00
   10  -12    3     -0.57      0.00
   -3  -11    3     -0.49      0.00
   -2  -11    3      0.84      0.00
   -1  -11    3     -0.60      0.00
    0  -11    3     -0.35      0.00
    1  -11    3      1.24      0.00
    2  -11    3     -1.72      0.00
    3  -11    3      1.43      0.00
    4  -11    3      0.02      0.00
    5  -11    3     -1.24      0.00
    6  -11    3      0.26      0.00
    7  -11    3      1.66      0.00
    8  -11    3     -1.51      0.00
    9  -11    3     -0.14      0.00
   10  -11    3      0.32      0.00
   11  -11    3      0.34      0.00
   -4  -10    3     -0.63      0.00
   -3  -10    3      1.11      0.00
   -2  -10    3     -0.50      0.00
   -1  -10    3     -0.20      0.00
    0  -10    3      0.13      0.00
    1  -10    3     -0.52      0.00
    2  -10    3      0.79      0.00
    3  -10    3      0.49      0.00
    4  -10    3     -1.31      0.00
    5  -10    3     -0.42      0.00
    6  -10    3      2.23      0.00
    7  -10    3     -1.43      0.00
    8  -10    3     -0.28      0.00
    9  -10    3      0.31      0.00
   10  -10    3      0.39      0.00
   11  -10    3      0.00      0.00
   -5   -9    3     -0.72      0.00
   -4   -9    3      1.44      0.00
   -3   -9    3     -0.40      0.00
   -2   -9    3     -0.26      0.00
   -1   -9    3     -0.37      0.00
    0   -9    3      0.00      0.00
    1   -9    3      0.24      0.00
    2   -9    3      1.19      0.00
    3   -9    3     -1.49      0.00
    4   -9    3     -0.34      0.00
    5   -9    3      1.05      0.00
    6   -9    3      0.07      0.00
    7   -9    3     -0.63      0.00
    8   -9    3     -0.04      0.00
    9   -9    3      0.79      0.00
   10   -9    3     -0.73      0.00
   11   -9    3      0.09      0.00
   12   -9    3      0.43      0.00
   -6   -8    3     -0.80      0.00
   -5   -8    3      1.49      0.00
   -4   -8    3      0.06      0.00
   -3   -8    3     -0.90      0.00
   -2   -8    3      0.04      0.00
   -1   -8    3     -0.05      0.00
    0   -8    3     -0.49      0.00
    1   -8    3      1.91      0.00
    2   -8    3     -1.48      0.00
    3   -8    3      0.17      0.00
    4   -8    3     -0.50      0.00
    5   -8    3      0.88      0.00
    6   -8    3      0.17      0.00
    7   -8    3     -1.05      0.00
    8   -8    3      1.38      0.00
    9   -8    3     -1.42      0.00
   10   -8    3      0.34      0.00
   11   -8    3      1.04      0.00
   12   -8    3     -1.13      0.00
   -7   -7    3     -0.78      0.00
   -6   -7    3      1.36      0.00
   -5   -7    3      0.31      0.00
   -4   -7    3     -1.15      0.00
   -3   -7    3      0.46      0.00
   -2   -7    3     -0.08      0.00
   -1   -7    3     -1.35      0.00
    0   -7    3      2.23      0.00
    1   -7    3     -1.07      0.00
    2   -7    3      0.98      0.00
    3   -7    3     -1.88      0.00
    4   -7    3      0.80      0.00
    5   -7    3      0.90      0.00
    6   -7    3     -0.85      0.00
    7   -7    3      0.72      0.00
    8   -7    3     -1.28      0.00
    9   -7    3      0.52      0.00
   10   -7    3      0.73      0.00
   11   -7    3     -0.48      0.00
   12   -7    3     -0.33      0.00
   -8   -6    3     -0.36      0.00
   -7   -6    3      1.17      0.00
   -6   -6    3     -0.02      0.00
   -5   -6    3     -0.70      0.00
   -4   -6    3      0.59      0.00
   -3   -6    3     -0.01      0.00
   -2   -6    3     -2.16      0.00
   -1   -6    3      2.26      0.00
    0   -6    3     -0.83      0.00
    1   -6    3      2.39      0.00
    2   -6    3     -2.96      0.00
    3   -6    3      0.00      0.00
    4   -6    3      0.87      0.00
    5   -6    3      1.22      0.00
    6   -6    3     -1.29      0.00
    7   -6    3     -0.56      0.00
    8   -6    3      0.54      0.00
    9   -6    3      0.51      0.00
   10   -6    3     -0.44      0.00
   11   -6    3      0.30      0.00
   12   -6    3     -0.59      0.00
   -9   -5    3     -0.13      0.00
   -8   -5    3      1.10      0.00
   -7   -5    3     -0.30      0.00
   -6   -5    3     -0.47      0.00
   -5   -5    3      0.91      0.00
   -4   -5    3     -0.13      0.00
   -3   -5    3     -2.44      0.00
   -2   -5    3      1.85      0.00
   -1   -5    3     -0.78      0.00
    0   -5    3      3.39      0.00
    1   -5    3     -1.73      0.00
    2   -5    3     -3.10      0.00
    3   -5    3      0.42      0.00
    4   -5    3      5.29      0.00
    5   -5    3     -4.26      0.00
    6   -5    3     -0.01      0.00
    7   -5    3      0.80      0.00
    8   -5    3      0.38      0.00
    9   -5    3     -0.54      0.00
   10   -5    3      0.48      0.00
   11   -5    3     -0.38      0.00
   12   -5    3      0.11      0.00
   -9   -4    3      0.66      0.00
   -8   -4    3      0.32      0.00
   -7   -4    3     -0.90      0.00
   -6   -4    3      1.20      0.00
   -5   -4    3     -0.10      0.00
   -4   -4    3     -2.29      0.00
   -3   -4    3      1.27      0.00
   -2   -4    3     -0.82      0.00
   -1   -4    3      2.38      0.00
    0   -4    3      3.67      0.00
    1   -4    3     -7.95      0.00
    2   -4    3     -3.30      0.00
    3   -4    3     13.56      0.00
    4   -4    3     -7.95      0.00
    5   -4    3     -1.28      0.00
    6   -4    3      2.94      0.00
    7   -4    3     -1.30      0.00
    8   -4    3      1.01      0.00
    9   -4    3     -1.13      0.00
   10   -4    3      1.22      0.00
   11   -4    3     -0.89      0.00
   12   -4    3     -0.37      0.00
  -10   -3    3     -0.20      0.00
   -9   -3    3      1.04      0.00
   -8   -3    3     -0.98      0.00
   -7   -3    3      0.90      0.00
   -6   -3    3      0.17      0.00
   -5   -3    3     -1.81      0.00
   -4   -3    3      0.50      0.00
   -3   -3    3     -0.06      0.00
   -2   -3    3     -1.42      0.00
   -1   -3    3     10.75      0.00
    0   -3    3     -8.37      0.00
    1   -3    3    -15.79      0.00
    2   -3    3     27.39      0.00
    3   -3    3    -11.39      0.00
    4   -3    3     -4.22      0.00
    5   -3    3      5.21      0.00
    6   -3    3     -2.29      0.00
    7   -3    3      1.53      0.00
    8   -3    3     -1.20      0.00
    9   -3    3      1.03      0.00
   10   -3    3     -0.47      0.00
   11   -3    3     -0.95      0.00
   12   -3    3      0.93      0.00
  -11   -2    3     -0.51      0.00
  -10   -2    3      0.74      0.00
   -9   -2    3     -0.55      0.00
   -8   -2    3      0.92      0.00
   -7   -2    3     -0.27      0.00
   -6   -2    3     -0.73      0.00
   -5   -2    3     -0.70      0.00
   -4   -2    3      1.56      0.00
   -3   -2    3     -5.08      0.00
   -2   -2    3     12.49      0.00
   -1   -2    3      0.80      0.00
    0   -2    3    -33.73      0.00
    1   -2    3     38.50      0.00
    2   -2    3     -9.96      0.00
    3   -2    3     -7.93      0.00
    4   -2    3      5.31      0.00
    5   -2    3     -1.46      0.00
    6   -2    3      0.80      0.00
    7   -2    3     -0.22      0.00
    8   -2    3      0.47      0.00
    9   -2    3     -0.58      0.00
   10   -2    3     -0.48      0.00
   11   -2    3      0.57      0.00
  -11   -1    3     -0.02      0.00
  -10   -1    3     -0.46      0.00
   -9   -1    3      1.60      0.00
   -8   -1    3     -1.01      0.00
   -7   -1    3      0.20      0.00
   -6   -1    3     -1.66      0.00
   -5   -1    3      2.76      0.00
   -4   -1    3     -5.81      0.00
   -3   -1    3      8.15      0.00
   -2   -1    3     11.11      0.00
   -1   -1    3    -40.15      0.00
    0   -1    3     33.26      0.00
    1   -1    3     -0.87      0.00
    2   -1    3    -10.16      0.00
    3   -1    3      3.13      0.00
    4   -1    3     -0.93      0.00
    5   -1    3      1.34      0.00
    6   -1    3     -0.69      0.00
    7   -1    3      1.40      0.00
    8   -1    3     -1.62      0.00
    9   -1    3      0.20      0.00
   10   -1    3      0.56      0.00
   11   -1    3     -0.40      0.00
  -12    0    3     -0.37      0.00
  -11    0    3     -0.58      0.00
  -10    0    3      1.84      0.00
   -9    0    3     -1.17      0.00
   -8    0    3      0.81      0.00
   -7    0    3     -2.34      0.00
   -6    0    3      3.28      0.00
   -5    0    3     -4.89      0.00
   -4    0    3      3.88      0.00
   -3    0    3     12.33      0.00
   -2    0    3    -29.18      0.00
   -1    0    3     16.87      0.00
    0    0    3      4.95      0.00
    1    0    3     -4.23      0.00
    2    0    3     -2.72      0.00
    3    0    3      0.25      0.00
    4    0    3      1.29      0.00
    5    0    3     -0.81      0.00
    6    0    3      1.97      0.00
    7    0    3     -1.78      0.00
    8    0    3      0.12      0.00
    9    0    3      0.81      0.00
   10    0    3     -0.55      0.00
   11    0    3     -0.11      0.00
  -12    1    3     -0.39      0.00
  -11    1    3      1.20      0.00
  -10    1    3     -0.85      0.00
   -9    1    3      1.13      0.00
   -8    1    3     -1.98      0.00
   -7    1    3      1.98      0.00
   -6    1    3     -2.49      0.00
   -5    1    3      0.80      0.00
   -4    1    3      8.75      0.00
   -3    1    3    -15.36      0.00
   -2    1    3      6.74      0.00
    0    1    3      6.70      0.00
    1    1    3     -7.77      0.00
    2    1    3      1.33      0.00
    3    1    3      0.01      0.00
    4    1    3     -0.34      0.00
    5    1    3      2.16      0.00
    6    1    3     -1.52      0.00
    7    1    3      0.13      0.00
    8    1    3      0.83      0.00
    9    1    3     -0.82      0.00
   10    1    3     -0.34      0.00
  -12    2    3      0.33      0.00
  -11    2    3     -0.40      0.00
  -10    2    3      0.90      0.00
   -9    2    3     -0.63      0.00
   -8    2    3     -0.16      0.00
   -7    2    3     -0.24      0.00
   -6    2    3     -0.81      0.00
   -5    2    3      5.09      0.00
   -4    2    3     -6.59      0.00
   -3    2    3      3.59      0.00
   -2    2    3     -5.26      0.00
   -1    2    3      9.60      0.00
    0    2    3     -5.71      0.00
    1    2    3      0.70      0.00
    2    2    3     -1.28      0.00
    3    2    3     -0.27      0.00
    4    2    3      2.49      0.00
    5    2    3     -1.50      0.00
    6    2    3      0.75      0.00
    7    2    3      0.47      0.00
    8    2    3     -1.23      0.00
    9    2    3     -0.19      0.00
   10    2    3      0.19      0.00
  -12    3    3     -0.32      0.00
  -11    3    3      0.90      0.00
  -10    3    3     -0.54      0.00
   -9    3    3      0.11      0.00
   -8    3    3     -0.88      0.00
   -7    3    3      0.48      0.00
   -6    3    3      1.15      0.00
   -5    3    3     -1.29      0.00
   -4    3    3      1.71      0.00
   -3    3    3     -4.51      0.00
   -2    3    3      4.84      0.00
   -1    3    3     -1.31      0.00
    0    3    3      1.41      0.00
    1    3    3     -3.33      0.00
    2    3    3      0.07      0.00
    3    3    3      2.56      0.00
    4    3    3     -1.91      0.00
    5    3    3      2.05      0.00
    6    3    3     -0.51      0.00
    7    3    3     -1.12      0.00
    8    3    3     -0.12      0.00
    9    3    3      0.05      0.00
  -13    4    3     -0.02      0.00
  -12    4    3      0.56      0.00
  -11    4    3     -0.79      0.00
  -10    4    3      0.98      0.00
   -9    4    3     -1.60      0.00
   -8    4    3      1.18      0.00
   -7    4    3     -0.12      0.00
   -6    4    3     -0.69      0.00
   -5    4    3      2.43      0.00
   -4    4    3     -3.17      0.00
   -3    4    3      0.72      0.00
   -2    4    3      0.17      0.00
   -1    4    3      3.84      0.00
    0    4    3     -5.29      0.00
    1    4    3      0.54      0.00
    2    4    3      2.36      0.00
    3    4    3     -2.14      0.00
    4    4    3      2.44      0.00
    5    4    3     -0.49      0.00
    6    4    3     -1.42      0.00
    7    4    3      0.42      0.00
    8    4    3     -0.66      0.00
  -13    5    3     -0.22      0.00
  -12    5    3     -0.18      0.00
  -11    5    3      0.52      0.00
  -10    5    3     -0.87      0.00
   -9    5    3      0.38      0.00
   -8    5    3      0.94      0.00
   -7    5    3     -2.47      0.00
   -6    5    3      3.60      0.00
   -5    5    3     -1.82      0.00
   -4    5    3     -1.55      0.00
   -3    5    3      0.06      0.00
   -2    5    3      5.42      0.00
   -1    5    3     -5.91      0.00
    0    5    3      0.93      0.00
    1    5    3      1.56      0.00
    2    5    3     -1.23      0.00
    3    5    3      1.10      0.00
    4    5    3      0.50      0.00
    5    5    3     -1.31      0.00
    6    5    3      0.12      0.00
    7    5    3     -0.63      0.00
    8    5    3      0.70      0.00
  -13    6    3      0.07      0.00
  -12    6    3      0.03      0.00
  -11    6    3     -0.38      0.00
  -10    6    3      0.04      0.00
   -9    6    3      1.58      0.00
   -8    6    3     -3.08      0.00
   -7    6    3      2.82      0.00
   -6    6    3     -0.22      0.00
   -5    6    3     -1.82      0.00
   -4    6    3     -0.92      0.00
   -3    6    3      5.42      0.00
   -2    6    3     -4.92      0.00
   -1    6    3      0.92      0.00
    0    6    3      0.66      0.00
    1    6    3     -0.29      0.00
    2    6    3      0.22      0.00
    3    6    3      0.29      0.00
    4    6    3      0.13      0.00
    5    6    3     -1.03      0.00
    6    6    3     -0.16      0.00
    7    6    3      0.50      0.00
  -13    7    3     -0.71      0.00
  -12    7    3      0.36      0.00
  -11    7    3     -0.43      0.00
  -10    7    3      1.96      0.00
   -9    7    3     -3.00      0.00
   -8    7    3      1.77      0.00
   -7    7    3      0.13      0.00
   -6    7    3     -0.28      0.00
   -5    7    3     -1.86      0.00
   -4    7    3      3.74      0.00
   -3    7    3     -2.83      0.00
   -2    7    3      0.87      0.00
   -1    7    3     -0.29      0.00
    0    7    3      0.19      0.00
    1    7    3      0.09      0.00
    2    7    3     -0.09      0.00
    3    7    3      0.59      0.00
    4    7    3     -0.68      0.00
    5    7    3     -0.63      0.00
    6    7    3      0.62      0.00
  -12    8    3     -0.48      0.00
  -11    8    3      1.66      0.00
  -10    8    3     -2.46      0.00
   -9    8    3      0.92      0.00
   -8    8    3      0.27      0.00
   -7    8    3      0.78      0.00
   -6    8    3     -2.03      0.00
   -5    8    3      2.09      0.00
   -4    8    3     -1.74      0.00
   -3    8    3      1.69      0.00
   -2    8    3     -1.31      0.00
   -1    8    3      0.49      0.00
    0    8    3     -0.23      0.00
    1    8    3      0.31      0.00
    2    8    3      0.06      0.00
    3    8    3      0.14      0.00
    4    8    3     -0.72      0.00
    5    8    3     -0.01      0.00
  -12    9    3      0.86      0.00
  -11    9    3     -1.60      0.00
  -10    9    3     -0.01      0.00
   -9    9    3      0.92      0.00
   -8    9    3      0.93      0.00
   -7    9    3     -2.17      0.00
   -6    9    3      1.61      0.00
   -5    9    3     -1.55      0.00
   -4    9    3      1.90      0.00
   -3    9    3     -1.04      0.00
   -2    9    3      0.03      0.00
   -1    9    3     -0.19      0.00
    0    9    3      0.14      0.00
    1    9    3      0.49      0.00
    2    9    3     -0.21      0.00
    3    9    3     -0.04      0.00
    4    9    3     -0.71      0.00
  -12   10    3     -0.67      0.00
  -11   10    3     -0.83      0.00
  -10   10    3      1.34      0.00
   -9   10    3      0.87      0.00
   -8   10    3     -1.98      0.00
   -7   10    3      1.05      0.00
   -6   10    3     -0.88      0.00
   -5   10    3      1.05      0.00
   -4   10    3     -0.19      0.00
   -3   10    3     -0.23      0.00
   -2   10    3     -0.20      0.00
   -1   10    3     -0.30      0.00
    0   10    3      1.06      0.00
    1   10    3     -0.47      0.00
    2   10    3      0.08      0.00
    3   10    3     -0.50      0.00
  -11   11    3      0.81      0.00
  -10   11    3      0.89      0.00
   -9   11    3     -1.11      0.00
   -8   11    3      0.14      0.00
   -7   11    3     -0.30      0.00
   -6   11    3      0.50      0.00
   -5   11    3     -0.07      0.00
   -4   11    3      0.32      0.00
   -3   11    3     -0.58      0.00
   -2   11    3     -0.33      0.00
   -1   11    3      0.97      0.00
    0   11    3     -0.37      0.00
    1   11    3      0.04      0.00
  -10   12    3      0.14      0.00
   -9   12    3     -0.60      0.00
   -8   12    3      0.06      0.00
   -7   12    3     -0.04      0.00
   -6   12    3      0.11      0.00
   -5   12    3      0.65      0.00
   -4   12    3     -0.70      0.00
   -3   12    3     -0.38      0.00
   -2   12    3      0.93      0.00
   -1   12    3     -0.65      0.00
   -8   13    3     -0.55      0.00
   -7   13    3      0.35      0.00
   -6   13    3      0.61      0.00
   -5   13    3     -0.52      0.00
   -4   13    3     -0.42      0.00
   -3   13    3      0.84      0.00
    4  -14    4     -0.64      0.00
    5  -14    4      0.11      0.00
    6  -14    4      0.32      0.00
    1  -13    4     -1.14      0.00
    2  -13    4      1.23      0.00
    3  -13    4     -0.79      0.00
    4  -13    4     -0.26      0.00
    5  -13    4      0.79      0.00
    6  -13    4     -0.18      0.00
    7  -13    4     -0.46      0.00
    8  -13    4      0.27      0.00
    9  -13    4      0.09      0.00
   -1  -12    4      1.04      0.00
    0  -12    4     -1.11      0.00
    1  -12    4      1.08      0.00
    2  -12    4     -0.59      0.00
    3  -12    4     -0.44      0.00
    4  -12    4      0.88      0.00
    5  -12    4     -0.01      0.00
    6  -12    4     -1.04      0.00
    7  -12    4      0.90      0.00
    8  -12    4      0.07      0.00
    9  -12    4     -0.32      0.00
   10  -12    4     -0.22      0.00
   -3  -11    4     -0.15      0.00
   -2  -11    4      0.49      0.00
   -1  -11    4     -0.72      0.00
    0  -11    4      1.04      0.00
    1  -11    4     -1.06      0.00
    2  -11    4      0.25      0.00
    3  -11    4      0.26      0.00
    4  -11    4      0.65      0.00
    5  -11    4     -1.71      0.00
    6  -11    4      1.02      0.00
    7  -11    4      0.72      0.00
    8  -11    4     -1.09      0.00
    9  -11    4     -0.03      0.00
   10  -11    4      0.29      0.00
   11  -11    4      0.42      0.00
   -4  -10    4      0.46      0.00
   -3  -10    4      0.43      0.00
   -2  -10    4     -0.81      0.00
   -1  -10    4      1.16      0.00
    0  -10    4     -1.48      0.00
    1  -10    4      0.72      0.00
    2  -10    4     -0.17      0.00
    3  -10    4      1.19      0.00
    4  -10    4     -1.89      0.00
    5  -10    4      0.58      0.00
    6  -10    4      1.01      0.00
    7  -10    4     -0.71      0.00
    8  -10    4     -0.66      0.00
    9  -10    4      0.73      0.00
   10  -10    4      0.53      0.00
   11  -10    4     -1.04      0.00
   -5   -9    4      0.53      0.00
   -4   -9    4      0.79      0.00
   -3   -9    4     -0.65      0.00
   -2   -9    4      0.35      0.00
   -1   -9    4     -0.68      0.00
    0   -9    4      0.21      0.00
    1   -9    4     -0.28      0.00
    2   -9    4      1.70      0.00
    3   -9    4     -2.05      0.00
    4   -9    4      0.80      0.00
    5   -9    4     -0.25      0.00
    6   -9    4      0.87      0.00
    7   -9    4     -1.28      0.00
    8   -9    4      0.64      0.00
    9   -9    4      0.91      0.00
   10   -9    4     -1.93      0.00
   11   -9    4      1.47      0.00
   12   -9    4     -0.46      0.00
   -6   -8    4      0.26      0.00
   -5   -8    4      0.92      0.00
   -4   -8    4     -0.04      0.00
   -3   -8    4     -0.70      0.00
   -2   -8    4      0.37      0.00
   -1   -8    4     -0.40      0.00
    0   -8    4     -0.55      0.00
    1   -8    4      1.99      0.00
    2   -8    4     -1.86      0.00
    3   -8    4      1.40      0.00
    4   -8    4     -1.77      0.00
    5   -8    4      1.52      0.00
    6   -8    4     -0.51      0.00
    7   -8    4     -0.12      0.00
    8   -8    4      1.04      0.00
    9   -8    4     -2.03      0.00
   10   -8    4      1.47      0.00
   11   -8    4     -0.15      0.00
   12   -8    4     -0.19      0.00
   -7   -7    4      0.13      0.00
   -6   -7    4      0.73      0.00
   -5   -7    4      0.21      0.00
   -4   -7    4     -0.80      0.00
   -3   -7    4      0.78      0.00
   -2   -7    4     -0.75      0.00
   -1   -7    4     -0.80      0.00
    0   -7    4      1.65      0.00
    1   -7    4     -1.15      0.00
    2   -7    4      2.22      0.00
    3   -7    4     -3.03      0.00
    4   -7    4      1.14      0.00
    5   -7    4      0.36      0.00
    6   -7    4      0.32      0.00
    7   -7    4     -0.27      0.00
    8   -7    4     -0.99      0.00
    9   -7    4      0.93      0.00
   10   -7    4     -0.15      0.00
   11   -7    4      0.33      0.00
   12   -7    4     -0.77      0.00
   -8   -6    4      0.37      0.00
   -7   -6    4      0.47      0.00
   -6   -6    4     -0.07      0.00
   -5   -6    4     -0.26      0.00
   -4   -6    4      0.90      0.00
   -3   -6    4     -0.92      0.00
   -2   -6    4     -1.14      0.00
   -1   -6    4      1.24      0.00
    0   -6    4     -0.83      0.00
    1   -6    4      3.60      0.00
    2   -6    4     -3.58      0.00
    3   -6    4     -0.58      0.00
    4   -6    4      1.05      0.00
    5   -6    4      2.21      0.00
    6   -6    4     -2.64      0.00
    7   -6    4      0.42      0.00
    8   -6    4      0.23      0.00
    9   -6    4      0.25      0.00
   10   -6    4     -0.13      0.00
   11   -6    4      0.10      0.00
   12   -6    4     -0.16      0.00
   -9   -5    4      0.20      0.00
   -8   -5    4      0.53      0.00
   -7   -5    4     -0.25      0.00
   -6   -5    4     -0.15      0.00
   -5   -5    4      1.21      0.00
   -4   -5    4     -0.91      0.00
   -3   -5    4     -1.47      0.00
   -2   -5    4      0.97      0.00
   -1   -5    4     -1.02      0.00
    0   -5    4      4.17      0.00
    1   -5    4     -0.79      0.00
    2   -5    4     -5.67      0.00
    3   -5    4      2.15      0.00
    4   -5    4      5.63      0.00
    5   -5    4     -5.89      0.00
    6   -5    4      1.70      0.00
    7   -5    4     -0.26      0.00
    8   -5    4      0.83      0.00
    9   -5    4     -0.84      0.00
   10   -5    4      0.54      0.00
   11   -5    4      0.20      0.00
   12   -5    4     -0.82      0.00
  -10   -4    4     -0.47      0.00
   -9   -4    4      0.44      0.00
   -8   -4    4      0.31      0.00
   -7   -4    4     -0.74      0.00
   -6   -4    4      1.45      0.00
   -5   -4    4     -0.60      0.00
   -4   -4    4     -1.67      0.00
   -3   -4    4      0.84      0.00
   -2   -4    4     -1.18      0.00
   -1   -4    4      2.14      0.00
    0   -4    4      6.66      0.00
    1   -4    4    -12.97      0.00
    2   -4    4      0.91      0.00
    3   -4    4     12.30      0.00
    4   -4    4     -9.79      0.00
    5   -4    4      1.79      0.00
    6   -4    4      0.62      0.00
    7   -4    4      0.06      0.00
    8   -4    4      0.00      0.00
    9   -4    4     -0.62      0.00
   10   -4    4      1.52      0.00
   11   -4    4     -1.58      0.00
   12   -4    4      0.08      0.00
  -10   -3    4     -0.23      0.00
   -9   -3    4      1.02      0.00
   -8   -3    4     -1.03      0.00
   -7   -3    4      1.25      0.00
   -6   -3    4     -0.19      0.00
   -5   -3    4     -1.57      0.00
   -4   -3    4      0.48      0.00
   -3   -3    4     -0.20      0.00
   -2   -3    4     -2.72      0.00
   -1   -3    4     15.33      0.00
    0   -3    4    -16.34      0.00
    1   -3    4     -6.69      0.00
    2   -3    4     21.99      0.00
    3   -3    4    -12.68      0.00
    4   -3    4      0.64      0.00
    5   -3    4      1.41      0.00
    6   -3    4     -0.29      0.00
    7   -3    4      0.27      0.00
    8   -3    4     -0.61      0.00
    9   -3    4      1.19      0.00
   10   -3    4     -0.95      0.00
   11   -3    4     -0.57      0.00
  -11   -2    4     -0.67      0.00
  -10   -2    4      0.89      0.00
   -9   -2    4     -0.76      0.00
   -8   -2    4      1.21      0.00
   -7   -2    4     -0.44      0.00
   -6   -2    4     -0.79      0.00
   -5   -2    4     -0.55      0.00
   -4   -2    4      1.91      0.00
   -3   -2    4     -7.21      0.00
   -2   -2    4     18.33      0.00
   -1   -2    4    -11.01      0.00
    0   -2    4    -18.00      0.00
    1   -2    4     28.27      0.00
    2   -2    4    -11.30      0.00
    3   -2    4     -0.91      0.00
    4   -2    4      0.42      0.00
    5   -2    4      0.68      0.00
    6   -2    4     -0.38      0.00
    7   -2    4      0.13      0.00
    8   -2    4      0.82      0.00
    9   -2    4     -1.14      0.00
   10   -2    4     -0.04      0.00
   11   -2    4      0.50      0.00
  -11   -1    4      0.29      0.00
  -10   -1    4     -0.58      0.00
   -9   -1    4      1.57      0.00
   -8   -1    4     -1.04      0.00
   -7   -1    4      0.14      0.00
   -6   -1    4     -1.57      0.00
   -5   -1    4      3.42      0.00
   -4   -1    4     -8.19      0.00
   -3   -1    4     14.41      0.00
   -2   -1    4     -2.59      0.00
   -1   -1    4    -21.95      0.00
    0   -1    4     23.00      0.00
    1   -1    4     -4.53      0.00
    2   -1    4     -1.73      0.00
    3   -1    4     -1.62      0.00
    4   -1    4      1.37      0.00
    5   -1    4     -0.50      0.00
    6   -1    4      0.04      0.00
    7   -1    4      1.64      0.00
    8   -1    4     -2.14      0.00
    9   -1    4      0.61      0.00
   10   -1    4      0.63      0.00
   11   -1    4     -0.60      0.00
  -12    0    4      0.04      0.00
  -11    0    4     -0.60      0.00
  -10    0    4      1.62      0.00
   -9    0    4     -1.29      0.00
   -8    0    4      1.01      0.00
   -7    0    4     -2.26      0.00
   -6    0    4      3.64      0.00
   -5    0    4     -6.63      0.00
   -4    0    4      8.92      0.00
   -3    0    4      1.10      0.00
   -2    0    4    -15.23      0.00
   -1    0    4     10.99      0.00
    0    0    4      0.18      0.00
    1    0    4      1.65      0.00
    2    0    4     -5.09      0.00
    3    0    4      2.75      0.00
    4    0    4     -1.80      0.00
    5    0    4      0.70      0.00
    6    0    4      1.73      0.00
    7    0    4     -2.07      0.00
    8    0    4      0.54      0.00
    9    0    4      0.86      0.00
   10    0    4     -0.71      0.00
  -12    1    4     -0.43      0.00
  -11    1    4      1.00      0.00
  -10    1    4     -1.11      0.00
   -9    1    4      1.57      0.00
   -8    1    4     -2.00      0.00
   -7    1    4      2.09      0.00
   -6    1    4     -3.61      0.00
   -5    1    4      4.24      0.00
   -4    1    4      1.54      0.00
   -3    1    4     -7.20      0.00
   -2    1    4      3.80      0.00
   -1    1    4     -1.82      0.00
    0    1    4      6.89      0.00
    1    1    4     -7.21      0.00
    2    1    4      4.09      0.00
    3    1    4     -3.91      0.00
    4    1    4      1.74      0.00
    5    1    4      1.23      0.00
    6    1    4     -1.37      0.00
    7    1    4      0.67      0.00
    8    1    4      0.61      0.00
    9    1    4     -0.94      0.00
   10    1    4     -0.37      0.00
  -12    2    4      0.18      0.00
  -11    2    4     -0.56      0.00
  -10    2    4      1.32      0.00
   -9    2    4     -0.90      0.00
   -8    2    4      0.10      0.00
   -7    2    4     -1.05      0.00
   -6    2    4      1.48      0.00
   -5    2    4      0.76      0.00
   -4    2    4     -2.10      0.00
   -3    2    4      1.38      0.00
   -2    2    4     -3.61      0.00
   -1    2    4      6.34      0.00
    0    2    4     -4.28      0.00
    1    2    4      3.60      0.00
    2    2    4     -5.01      0.00
    3    2    4      2.04      0.00
    4    2    4      0.73      0.00
    5    2    4     -0.79      0.00
    6    2    4      1.30      0.00
    7    2    4     -0.01      0.00
    8    2    4     -1.28      0.00
    9    2    4      0.15      0.00
  -12    3    4     -0.22      0.00
  -11    3    4      0.98      0.00
  -10    3    4     -0.68      0.00
   -9    3    4      0.17      0.00
   -8    3    4     -1.04      0.00
   -7    3    4      1.55      0.00
   -6    3    4     -1.13      0.00
   -5    3    4      0.86      0.00
   -4    3    4      0.40      0.00
   -3    3    4     -2.34      0.00
   -2    3    4      1.48      0.00
   -1    3    4      0.00      0.00
    0    3    4      3.30      0.00
    1    3    4     -5.82      0.00
    2    3    4      2.35      0.00
    3    3    4      0.18      0.00
    4    3    4     -0.75      0.00
    5    3    4      2.29      0.00
    6    3    4     -0.83      0.00
    7    3    4     -1.21      0.00
    8    3    4      0.47      0.00
    9    3    4     -0.70      0.00
  -13    4    4      0.13      0.00
  -12    4    4      0.44      0.00
  -11    4    4     -0.72      0.00
  -10    4    4      0.82      0.00
   -9    4    4     -1.47      0.00
   -8    4    4      1.70      0.00
   -7    4    4     -1.37      0.00
   -6    4    4      0.39      0.00
   -5    4    4      1.48      0.00
   -4    4    4     -1.09      0.00
   -3    4    4     -2.24      0.00
   -2    4    4      1.93      0.00
   -1    4    4      3.87      0.00
    0    4    4     -6.31      0.00
    1    4    4      2.66      0.00
    2    4    4     -0.20      0.00
    3    4    4     -0.86      0.00
    4    4    4      2.24      0.00
    5    4    4     -0.40      0.00
    6    4    4     -1.54      0.00
    7    4    4      0.98      0.00
    8    4    4     -1.54      0.00
  -13    5    4     -0.04      0.00
  -12    5    4     -0.33      0.00
  -11    5    4      0.69      0.00
  -10    5    4     -1.31      0.00
   -9    5    4      1.38      0.00
   -8    5    4     -0.34      0.00
   -7    5    4     -1.34      0.00
   -6    5    4      2.16      0.00
   -5    5    4      0.41      0.00
   -4    5    4     -4.01      0.00
   -3    5    4      2.09      0.00
   -2    5    4      3.89      0.00
   -1    5    4     -5.61      0.00
    0    5    4      2.57      0.00
    1    5    4     -0.58      0.00
    2    5    4     -0.33      0.00
    3    5    4      0.91      0.00
    4    5    4      0.63      0.00
    5    5    4     -1.25      0.00
    6    5    4      0.40      0.00
    7    5    4     -1.27      0.00
  -13    6    4     -0.21      0.00
  -12    6    4      0.40      0.00
  -11    6    4     -1.19      0.00
  -10    6    4      1.29      0.00
   -9    6    4      0.41      0.00
   -8    6    4     -2.09      0.00
   -7    6    4      1.39      0.00
   -6    6    4      1.54      0.00
   -5    6    4     -3.41      0.00
   -4    6    4      1.12      0.00
   -3    6    4      2.73      0.00
   -2    6    4     -3.42      0.00
   -1    6    4      1.74      0.00
    0    6    4     -0.72      0.00
    1    6    4      0.08      0.00
    2    6    4      0.26      0.00
    3    6    4      0.23      0.00
    4    6    4      0.40      0.00
    5    6    4     -1.02      0.00
    6    6    4     -0.40      0.00
    7    6    4      0.65      0.00
  -13    7    4     -0.52      0.00
  -12    7    4     -0.24      0.00
  -11    7    4      0.48      0.00
  -10    7    4      1.26      0.00
   -9    7    4     -2.46      0.00
   -8    7    4      0.84      0.00
   -7    7    4      1.28      0.00
   -6    7    4     -1.47      0.00
   -5    7    4      0.26      0.00
   -4    7    4      0.74      0.00
   -3    7    4     -0.99      0.00
   -2    7    4      1.09      0.00
   -1    7    4     -1.05      0.00
    0    7    4      0.47      0.00
    1    7    4     -0.09      0.00
    2    7    4     -0.07      0.00
    3    7    4      0.88      0.00
    4    7    4     -0.82      0.00
    5    7    4     -0.56      0.00
    6    7    4      0.53      0.00
  -12    8    4      0.05      0.00
  -11    8    4      1.22      0.00
  -10    8    4     -2.10      0.00
   -9    8    4      0.40      0.00
   -8    8    4      0.96      0.00
   -7    8    4     -0.21      0.00
   -6    8    4     -0.31      0.00
   -5    8    4     -0.02      0.00
   -4    8    4     -0.44      0.00
   -3    8    4      1.46      0.00
   -2    8    4     -1.50      0.00
   -1    8    4      0.89      0.00
    0    8    4     -0.84      0.00
    1    8    4      0.59      0.00
    2    8    4      0.19      0.00
    3    8    4      0.00      0.00
    4    8    4     -0.51      0.00
    5    8    4     -0.17      0.00
  -12    9    4      0.49      0.00
  -11    9    4     -1.28      0.00
  -10    9    4     -0.01      0.00
   -9    9    4      0.86      0.00
   -8    9    4      0.46      0.00
   -7    9    4     -1.14      0.00
   -6    9    4      0.52      0.00
   -5    9    4     -0.61      0.00
   -4    9    4      1.06      0.00
   -3    9    4     -0.61      0.00
   -2    9    4      0.33      0.00
   -1    9    4     -0.93      0.00
    0    9    4      0.77      0.00
    1    9    4      0.11      0.00
    2    9    4     -0.07      0.00
    3    9    4      0.12      0.00
    4    9    4     -0.84      0.00
  -12   10    4     -0.54      0.00
  -11   10    4     -0.24      0.00
  -10   10    4      0.53      0.00
   -9   10    4      0.88      0.00
   -8   10    4     -1.39      0.00
   -7   10    4      0.50      0.00
   -6   10    4     -0.13      0.00
   -5   10    4      0.03      0.00
   -4   10    4      0.39      0.00
   -3   10    4     -0.02      0.00
   -2   10    4     -0.97      0.00
   -1   10    4      0.82      0.00
    0   10    4     -0.07      0.00
    1   10    4      0.11      0.00
    2   10    4      0.10      0.00
  -11   11    4     -0.07      0.00
  -10   11    4      1.03      0.00
   -9   11    4     -0.93      0.00
   -8   11    4      0.20      0.00
   -7   11    4     -0.12      0.00
   -6   11    4     -0.01      0.00
   -5   11    4      0.14      0.00
   -4   11    4      0.60      0.00
   -3   11    4     -1.34      0.00
   -2   11    4      1.05      0.00
   -1   11    4     -0.53      0.00
    0   11    4      0.45      0.00
    1   11    4     -0.10      0.00
  -10   12    4     -0.19      0.00
   -9   12    4      0.04      0.00
   -8   12    4     -0.30      0.00
   -7   12    4      0.02      0.00
   -6   12    4      0.00      0.00
   -5   12    4      0.79      0.00
   -4   12    4     -1.09      0.00
   -3   12    4      0.66      0.00
   -2   12    4     -0.35      0.00
   -1   12    4      0.16      0.00
   -8   13    4     -0.26      0.00
   -7   13    4      0.15      0.00
   -6   13    4      0.44      0.00
   -5   13    4     -0.38      0.00
   -4   13    4      0.07      0.00
    4  -14    5     -0.75      0.00
    5  -14    5      0.40      0.00
    6  -14    5      0.24      0.00
    1  -13    5     -0.46      0.00
    2  -13    5      0.69      0.00
    3  -13    5     -0.92      0.00
    4  -13    5      0.30      0.00
    5  -13    5      0.30      0.00
    6  -13    5      0.06      0.00
    7  -13    5     -0.37      0.00
    8  -13    5     -0.02      0.00
    9  -13    5      0.37      0.00
   -1  -12    5     -0.32      0.00
    0  -12    5      0.29      0.00
    1  -12    5      0.55      0.00
    2  -12    5     -1.12      0.00
    3  -12    5      0.48      0.00
    4  -12    5      0.08      0.00
    5  -12    5      0.40      0.00
    6  -12    5     -1.07      0.00
    7  -12    5      0.98      0.00
    8  -12    5     -0.14      0.00
    9  -12    5     -0.55      0.00
   10  -12    5      0.47      0.00
   -3  -11    5      1.35      0.00
   -2  -11    5     -1.45      0.00
   -1  -11    5      0.75      0.00
    0  -11    5      0.83      0.00
    1  -11    5     -1.75      0.00
    2  -11    5      1.04      0.00
    3  -11    5     -0.37      0.00
    4  -11    5      0.95      0.00
    5  -11    5     -1.86      0.00
    6  -11    5      1.68      0.00
    7  -11    5     -0.24      0.00
    8  -11    5     -0.79      0.00
    9  -11    5      0.32      0.00
   10  -11    5      0.02      0.00
   -4  -10    5      1.91      0.00
   -3  -10    5     -1.28      0.00
   -2  -10    5      0.29      0.00
   -1  -10    5      0.96      0.00
    0  -10    5     -1.58      0.00
    1  -10    5      0.79      0.00
    2  -10    5     -0.30      0.00
    3  -10    5      1.14      0.00
    4  -10    5     -1.96      0.00
    5  -10    5      1.54      0.00
    6  -10    5     -0.43      0.00
    7  -10    5      0.09      0.00
    8  -10    5     -0.88      0.00
    9  -10    5      0.92      0.00
   10  -10    5      0.53      0.00
   11  -10    5     -1.40      0.00
   -5   -9    5      1.64      0.00
   -4   -9    5     -0.50      0.00
   -3   -9    5      0.24      0.00
   -2   -9    5     -0.14      0.00
   -1   -9    5     -0.08      0.00
    0   -9    5     -0.38      0.00
    1   -9    5      0.12      0.00
    2   -9    5      1.12      0.00
    3   -9    5     -1.72      0.00
    4   -9    5      1.61      0.00
    5   -9    5     -1.63      0.00
    6   -9    5      1.80      0.00
    7   -9    5     -1.83      0.00
    8   -9    5      1.13      0.00
    9   -9    5      0.64      0.00
   10   -9    5     -1.94      0.00
   11   -9    5      1.60      0.00
   -6   -8    5      1.26      0.00
   -5   -8    5     -0.24      0.00
   -4   -8    5      0.71      0.00
   -3   -8    5     -1.15      0.00
   -2   -8    5      1.12      0.00
   -1   -8    5     -1.27      0.00
    0   -8    5      0.28      0.00
    1   -8    5      0.87      0.00
    2   -8    5     -1.13      0.00
    3   -8    5      1.94      0.00
    4   -8    5     -2.82      0.00
    5   -8    5      2.14      0.00
    6   -8    5     -0.93      0.00
    7   -8    5      0.33      0.00
    8   -8    5      0.65      0.00
    9   -8    5     -1.74      0.00
   10   -8    5      1.50      0.00
   11   -8    5     -0.66      0.00
   12   -8    5      0.38      0.00
   -7   -7    5      1.18      0.00
   -6   -7    5     -0.45      0.00
   -5   -7    5      0.76      0.00
   -4   -7    5     -0.94      0.00
   -3   -7    5      1.44      0.00
   -2   -7    5     -1.82      0.00
   -1   -7    5      0.43      0.00
    0   -7    5      0.16      0.00
    1   -7    5     -0.29      0.00
    2   -7    5      2.66      0.00
    3   -7    5     -3.66      0.00
    4   -7    5      1.07      0.00
    5   -7    5      0.64      0.00
    6   -7    5      0.26      0.00
    7   -7    5     -0.44      0.00
    8   -7    5     -0.68      0.00
    9   -7    5      0.92      0.00
   10   -7    5     -0.69      0.00
   11   -7    5      0.90      0.00
   12   -7    5     -0.94      0.00
   -8   -6    5      1.22      0.00
   -7   -6    5     -0.57      0.00
   -6   -6    5      0.37      0.00
   -5   -6    5     -0.33      0.00
   -4   -6    5      1.57      0.00
   -3   -6    5     -2.11      0.00
   -2   -6    5      0.29      0.00
   -1   -6    5     -0.22      0.00
    0   -6    5     -0.35      0.00
    1   -6    5      4.28      0.00
    2   -6    5     -3.85      0.00
    3   -6    5     -1.57      0.00
    4   -6    5      2.52      0.00
    5   -6    5      1.11      0.00
    6   -6    5     -2.18      0.00
    7   -6    5      0.42      0.00
    8   -6    5      0.32      0.00
    9   -6    5     -0.16      0.00
   10   -6    5      0.23      0.00
   11   -6    5     -0.07      0.00
   12   -6    5      0.14      0.00
   -9   -5    5      0.55      0.00
   -8   -5    5     -0.19      0.00
   -7   -5    5      0.15      0.00
   -6   -5    5     -0.26      0.00
   -5   -5    5      1.71      0.00
   -4   -5    5     -1.86      0.00
   -3   -5    5     -0.25      0.00
   -2   -5    5      0.04      0.00
   -1   -5    5     -1.39      0.00
    0   -5    5      5.35      0.00
    1   -5    5     -0.99      0.00
    2   -5    5     -7.30      0.00
    3   -5    5      4.98      0.00
    4   -5    5      2.94      0.00
    5   -5    5     -4.45      0.00
    6   -5    5      1.38      0.00
    7   -5    5     -0.16      0.00
    8   -5    5      0.68      0.00
    9   -5    5     -0.88      0.00
   10   -5    5      0.57      0.00
   11   -5    5      0.57      0.00
   12   -5    5     -1.46      0.00
  -10   -4    5     -0.48      0.00
   -9   -4    5      0.03      0.00
   -8   -4    5      0.62      0.00
   -7   -4    5     -0.80      0.00
   -6   -4    5      1.69      0.00
   -5   -4    5     -1.13      0.00
   -4   -4    5     -1.04      0.00
   -3   -4    5      0.88      0.00
   -2   -4    5     -2.57      0.00
   -1   -4    5      4.06      0.00
    0   -4    5      5.73      0.00
    1   -4    5    -14.45      0.00
    2   -4    5      5.35      0.00
    3   -4    5      7.15      0.00
    4   -4    5     -7.10      0.00
    5   -4    5      1.65      0.00
    6   -4    5      0.10      0.00
    7   -4    5      0.65      0.00
    8   -4    5     -0.85      0.00
    9   -4    5      0.09      0.00
   10   -4    5      1.37      0.00
   11   -4    5     -1.90      0.00
  -10   -3    5     -0.54      0.00
   -9   -3    5      1.38      0.00
   -8   -3    5     -1.23      0.00
   -7   -3    5      1.39      0.00
   -6   -3    5     -0.31      0.00
   -5   -3    5     -1.80      0.00
   -4   -3    5      1.69      0.00
   -3   -3    5     -2.48      0.00
   -2   -3    5      0.02      0.00
   -1   -3    5     13.24      0.00
    0   -3    5    -18.06      0.00
    1   -3    5      1.00      0.00
    2   -3    5     12.95      0.00
    3   -3    5     -8.64      0.00
    4   -3    5      1.17      0.00
    5   -3    5      0.08      0.00
    6   -3    5      0.85      0.00
    7   -3    5     -1.10      0.00
    8   -3    5      0.57      0.00
    9   -3    5      0.59      0.00
   10   -3    5     -0.92      0.00
   11   -3    5     -0.14      0.00
  -11   -2    5     -1.08      0.00
  -10   -2    5      1.50      0.00
   -9   -2    5     -1.19      0.00
   -8   -2    5      1.27      0.00
   -7   -2    5     -0.15      0.00
   -6   -2    5     -1.73      0.00
   -5   -2    5      1.35      0.00
   -4   -2    5     -0.58      0.00
   -3   -2    5     -4.37      0.00
   -2   -2    5     16.34      0.00
   -1   -2    5    -14.87      0.00
    0   -2    5     -5.92      0.00
    1   -2    5     15.99      0.00
    2   -2    5     -7.14      0.00
    3   -2    5      0.44      0.00
    4   -2    5     -0.89      0.00
    5   -2    5      1.61      0.00
    6   -2    5     -1.77      0.00
    7   -2    5      1.37      0.00
    8   -2    5      0.08      0.00
    9   -2    5     -0.88      0.00
   10   -2    5      0.12      0.00
   11   -2    5      0.30      0.00
  -11   -1    5      1.04      0.00
  -10   -1    5     -1.01      0.00
   -9   -1    5      1.42      0.00
   -8   -1    5     -0.63      0.00
   -7   -1    5     -0.75      0.00
   -6   -1    5      0.16      0.00
   -5   -1    5      1.31      0.00
   -4   -1    5     -5.94      0.00
   -3   -1    5     13.56      0.00
   -2   -1    5     -8.32      0.00
   -1   -1    5     -8.78      0.00
    0   -1    5     12.05      0.00
    1   -1    5     -2.47      0.00
    2   -1    5     -0.23      0.00
    3   -1    5     -1.76      0.00
    4   -1    5      1.86      0.00
    5   -1    5     -2.14      0.00
    6   -1    5      1.49      0.00
    7   -1    5      0.68      0.00
    8   -1    5     -1.63      0.00
    9   -1    5      0.51      0.00
   10   -1    5      0.70      0.00
   11   -1    5     -0.63      0.00
  -12    0    5      0.62      0.00
  -11    0    5     -0.86      0.00
  -10    0    5      1.38      0.00
   -9    0    5     -1.11      0.00
   -8    0    5      0.60      0.00
   -7    0    5     -1.03      0.00
   -6    0    5      1.92      0.00
   -5    0    5     -4.91      0.00
   -4    0    5      8.75      0.00
   -3    0    5     -3.91      0.00
   -2    0    5     -5.80      0.00
   -1    0    5      4.80      0.00
    0    0    5      0.64      0.00
    1    0    5      1.03      0.00
    2    0    5     -2.93      0.00
    3    0    5      2.79      0.00
    4    0    5     -3.72      0.00
    5    0    5      2.32      0.00
    6    0    5      0.52      0.00
    7    0    5     -1.37      0.00
    8    0    5      0.44      0.00
    9    0    5      0.96      0.00
   10    0    5     -0.88      0.00
  -12    1    5     -0.55      0.00
  -11    1    5      0.87      0.00
  -10    1    5     -1.11      0.00
   -9    1    5      1.48      0.00
   -8    1    5     -1.36      0.00
   -7    1    5      1.13      0.00
   -6    1    5     -2.73      0.00
   -5    1    5      4.59      0.00
   -4    1    5     -1.86      0.00
   -3    1    5     -2.14      0.00
   -2    1    5      1.09      0.00
   -1    1    5     -0.48      0.00
    0    1    5      2.98      0.00
    1    1    5     -3.04      0.00
    2    1    5      3.66      0.00
    3    1    5     -5.50      0.00
    4    1    5      3.17      0.00
    5    1    5     -0.24      0.00
    6    1    5     -0.48      0.00
    7    1    5      0.71      0.00
    8    1    5      0.51      0.00
    9    1    5     -1.11      0.00
   10    1    5     -0.14      0.00
  -12    2    5      0.17      0.00
  -11    2    5     -0.51      0.00
  -10    2    5      1.24      0.00
   -9    2    5     -0.84      0.00
   -8    2    5      0.08      0.00
   -7    2    5     -1.08      0.00
   -6    2    5      2.31      0.00
   -5    2    5     -1.50      0.00
   -4    2    5      0.16      0.00
   -3    2    5      0.44      0.00
   -2    2    5     -1.63      0.00
   -1    2    5      1.47      0.00
    0    2    5     -0.01      0.00
    1    2    5      2.71      0.00
    2    2    5     -5.61      0.00
    3    2    5      3.09      0.00
    4    2    5     -0.98      0.00
    5    2    5      0.30      0.00
    6    2    5      1.30      0.00
    7    2    5     -0.23      0.00
    8    2    5     -1.20      0.00
    9    2    5      0.26      0.00
  -12    3    5     -0.01      0.00
  -11    3    5      0.66      0.00
  -10    3    5     -0.54      0.00
   -9    3    5      0.09      0.00
   -8    3    5     -0.92      0.00
   -7    3    5      2.02      0.00
   -6    3    5     -2.22      0.00
   -5    3    5      1.21      0.00
   -4    3    5      0.87      0.00
   -3    3    5     -1.27      0.00
   -2    3    5     -1.92      0.00
   -1    3    5      3.21      0.00
    0    3    5      1.64      0.00
    1    3    5     -5.00      0.00
    2    3    5      2.82      0.00
    3    3    5     -1.49      0.00
    4    3    5      0.40      0.00
    5    3    5      1.97      0.00
    6    3    5     -0.85      0.00
    7    3    5     -0.88      0.00
    8    3    5      0.28      0.00
    9    3    5     -0.72      0.00
  -13    4    5      0.30      0.00
  -12    4    5      0.10      0.00
  -11    4    5     -0.21      0.00
  -10    4    5      0.12      0.00
   -9    4    5     -0.85      0.00
   -8    4    5      1.84      0.00
   -7    4    5     -1.91      0.00
   -6    4    5      0.17      0.00
   -5    4    5      2.14      0.00
   -4    4    5     -0.72      0.00
   -3    4    5     -3.83      0.00
   -2    4    5      3.98      0.00
   -1    4    5      1.46      0.00
    0    4    5     -4.21      0.00
    1    4    5      2.47      0.00
    2    4    5     -1.47      0.00
    3    4    5      0.13      0.00
    4    4    5      1.62      0.00
    5    4    5     -0.08      0.00
    6    4    5     -1.23      0.00
    7    4    5      0.69      0.00
    8    4    5     -1.49      0.00
  -13    5    5      0.02      0.00
  -12    5    5      0.00      0.00
  -11    5    5      0.02      0.00
  -10    5    5     -0.96      0.00
   -9    5    5      1.89      0.00
   -8    5    5     -1.16      0.00
   -7    5    5     -1.03      0.00
   -6    5    5      2.11      0.00
   -5    5    5      0.50      0.00
   -4    5    5     -4.03      0.00
   -3    5    5      2.98      0.00
   -2    5    5      1.23      0.00
   -1    5    5     -2.79      0.00
    0    5    5      1.78      0.00
    1    5    5     -1.20      0.00
    2    5    5      0.20      0.00
    3    5    5      0.35      0.00
    4    5    5      1.14      0.00
    5    5    5     -1.29      0.00
    6    5    5      0.42      0.00
    7    5    5     -1.26      0.00
  -13    6    5     -0.22      0.00
  -12    6    5      0.18      0.00
  -11    6    5     -1.27      0.00
  -10    6    5      2.04      0.00
   -9    6    5     -0.53      0.00
   -8    6    5     -1.46      0.00
   -7    6    5      1.02      0.00
   -6    6    5      1.33      0.00
   -5    6    5     -2.67      0.00
   -4    6    5      1.57      0.00
   -3    6    5      0.11      0.00
   -2    6    5     -0.58      0.00
   -1    6    5      0.61      0.00
    0    6    5     -0.61      0.00
    1    6    5      0.01      0.00
    2    6    5     -0.06      0.00
    3    6    5      0.84      0.00
    4    6    5     -0.11      0.00
    5    6    5     -0.54      0.00
    6    6    5     -0.45      0.00
  -13    7    5     -0.42      0.00
  -12    7    5     -0.48      0.00
  -11    7    5      1.13      0.00
  -10    7    5      0.35      0.00
   -9    7    5     -1.70      0.00
   -8    7    5      0.43      0.00
   -7    7    5      1.17      0.00
   -6    7    5     -1.18      0.00
   -5    7    5      1.01      0.00
   -4    7    5     -1.35      0.00
   -3    7    5      1.03      0.00
   -2    7    5      0.03      0.00
   -1    7    5     -0.39      0.00
    0    7    5      0.05      0.00
    1    7    5     -0.33      0.00
    2    7    5      0.54      0.00
    3    7    5      0.27      0.00
    4    7    5     -0.29      0.00
    5    7    5     -0.55      0.00
  -12    8    5      0.55      0.00
  -11    8    5      0.24      0.00
  -10    8    5     -1.13      0.00
   -9    8    5      0.03      0.00
   -8    8    5      0.92      0.00
   -7    8    5     -0.43      0.00
   -6    8    5      0.52      0.00
   -5    8    5     -1.16      0.00
   -4    8    5      0.59      0.00
   -3    8    5      0.54      0.00
   -2    8    5     -0.62      0.00
   -1    8    5      0.44      0.00
    0    8    5     -1.01      0.00
    1    8    5      0.98      0.00
    2    8    5     -0.17      0.00
    3    8    5      0.30      0.00
    4    8    5     -0.55      0.00
  -12    9    5     -0.34      0.00
  -11    9    5     -0.40      0.00
  -10    9    5     -0.04      0.00
   -9    9    5      0.46      0.00
   -8    9    5      0.25      0.00
   -7    9    5     -0.43      0.00
   -6    9    5     -0.10      0.00
   -5    9    5      0.04      0.00
   -4    9    5      0.16      0.00
   -3    9    5      0.18      0.00
   -2    9    5      0.01      0.00
   -1    9    5     -0.96      0.00
    0    9    5      0.92      0.00
    1    9    5     -0.12      0.00
    2    9    5      0.19      0.00
    3    9    5     -0.10      0.00
  -12   10    5     -0.10      0.00
  -11   10    5      0.08      0.00
  -10   10    5     -0.03      0.00
   -9   10    5      0.60      0.00
   -8   10    5     -0.63      0.00
   -7   10    5     -0.01      0.00
   -6   10    5      0.42      0.00
   -5   10    5     -0.72      0.00
   -4   10    5      0.87      0.00
   -3   10    5     -0.18      0.00
   -2   10    5     -0.92      0.00
   -1   10    5      0.98      0.00
    0   10    5     -0.45      0.00
    1   10    5      0.49      0.00
    2   10    5     -0.23      0.00
  -11   11    5     -0.30      0.00
  -10   11    5      0.53      0.00
   -9   11    5     -0.28      0.00
   -8   11    5     -0.03      0.00
   -7   11    5      0.13      0.00
   -6   11    5     -0.38      0.00
   -5   11    5      0.26      0.00
   -4   11    5      0.57      0.00
   -3   11    5     -1.28      0.00
   -2   11    5      1.29      0.00
   -1   11    5     -1.07      0.00
    0   11    5      0.95      0.00
  -10   12    5      0.09      0.00
   -9   12    5      0.11      0.00
   -8   12    5     -0.35      0.00
   -7   12    5      0.10      0.00
   -6   12    5     -0.25      0.00
   -5   12    5      0.82      0.00
   -4   12    5     -0.90      0.00
   -3   12    5      0.80      0.00
   -2   12    5     -0.89      0.00
   -7   13    5     -0.30      0.00
   -6   13    5      0.40      0.00
   -5   13    5      0.01      0.00
    5  -14    6      0.06      0.00
    1  -13    6      1.06      0.00
    2  -13    6     -0.56      0.00
    3  -13    6     -0.08      0.00
    4  -13    6     -0.09      0.00
    5  -13    6      0.18      0.00
    6  -13    6      0.37      0.00
    7  -13    6     -0.52      0.00
    8  -13    6      0.14      0.00
   -1  -12    6     -2.51      0.00
    0  -12    6      2.63      0.00
    1  -12    6     -1.13      0.00
    2  -12    6     -0.19      0.00
    3  -12    6      0.08      0.00
    4  -12    6      0.12      0.00
    5  -12    6      0.23      0.00
    6  -12    6     -0.65      0.00
    7  -12    6      0.92      0.00
    8  -12    6     -0.58      0.00
    9  -12    6     -0.20      0.00
   -3  -11    6      2.39      0.00
   -2  -11    6     -3.38      0.00
   -1  -11    6      2.97      0.00
    0  -11    6     -0.86      0.00
    1  -11    6     -0.65      0.00
    2  -11    6      0.36      0.00
    3  -11    6      0.11      0.00
    4  -11    6      0.14      0.00
    5  -11    6     -0.85      0.00
    6  -11    6      1.39      0.00
    7  -11    6     -0.71      0.00
    8  -11    6     -0.36      0.00
    9  -11    6      0.08      0.00
   10  -11    6      0.41      0.00
   -4  -10    6      2.10      0.00
   -3  -10    6     -2.22      0.00
   -2  -10    6      1.73      0.00
   -1  -10    6     -0.45      0.00
    0  -10    6     -0.35      0.00
    1  -10    6     -0.16      0.00
    2  -10    6      0.54      0.00
    3  -10    6     -0.19      0.00
    4  -10    6     -0.43      0.00
    5  -10    6      0.88      0.00
    6  -10    6     -0.59      0.00
    7  -10    6      0.31      0.00
    8  -10    6     -1.06      0.00
    9  -10    6      1.35      0.00
   10  -10    6     -0.13      0.00
   11  -10    6     -0.68      0.00
   -5   -9    6      1.26      0.00
   -4   -9    6     -0.69      0.00
   -3   -9    6      0.87      0.00
   -2   -9    6     -0.93      0.00
   -1   -9    6      0.88      0.00
    0   -9    6     -1.28      0.00
    1   -9    6      1.16      0.00
    2   -9    6     -0.71      0.00
    3   -9    6      0.33      0.00
    4   -9    6      0.51      0.00
    5   -9    6     -1.39      0.00
    6   -9    6      1.76      0.00
    7   -9    6     -1.91      0.00
    8   -9    6      1.46      0.00
    9   -9    6     -0.13      0.00
   10   -9    6     -0.69      0.00
   11   -9    6      0.42      0.00
   -6   -8    6      1.03      0.00
   -5   -8    6     -0.34      0.00
   -4   -8    6      0.72      0.00
   -3   -8    6     -1.11      0.00
   -2   -8    6      1.51      0.00
   -1   -8    6     -1.97      0.00
    0   -8    6      1.45      0.00
    1   -8    6     -1.26      0.00
    2   -8    6      1.16      0.00
    3   -8    6      0.66      0.00
    4   -8    6     -2.37      0.00
    5   -8    6      1.95      0.00
    6   -8    6     -0.87      0.00
    7   -8    6      0.38      0.00
    8   -8    6      0.23      0.00
    9   -8    6     -0.68      0.00
   10   -8    6      0.39      0.00
   11   -8    6     -0.17      0.00
   -7   -7    6      1.32      0.00
   -6   -7    6     -0.64      0.00
   -5   -7    6      0.42      0.00
   -4   -7    6     -0.43      0.00
   -3   -7    6      1.55      0.00
   -2   -7    6     -2.49      0.00
   -1   -7    6      1.71      0.00
    0   -7    6     -1.95      0.00
    1   -7    6      1.80      0.00
    2   -7    6      1.49      0.00
    3   -7    6     -3.10      0.00
    4   -7    6      0.63      0.00
    5   -7    6      1.08      0.00
    6   -7    6     -0.26      0.00
    7   -7    6     -0.14      0.00
    8   -7    6     -0.40      0.00
    9   -7    6      0.44      0.00
   10   -7    6     -0.45      0.00
   11   -7    6      0.73      0.00
   -8   -6    6      1.34      0.00
   -7   -6    6     -0.71      0.00
   -6   -6    6      0.14      0.00
   -5   -6    6     -0.01      0.00
   -4   -6    6      1.78      0.00
   -3   -6    6     -2.86      0.00
   -2   -6    6      1.66      0.00
   -1   -6    6     -2.08      0.00
    0   -6    6      1.16      0.00
    1   -6    6      3.53      0.00
    2   -6    6     -3.50      0.00
    3   -6    6     -1.99      0.00
    4   -6    6      3.40      0.00
    5   -6    6     -0.23      0.00
    6   -6    6     -1.04      0.00
    7   -6    6     -0.13      0.00
    8   -6    6      0.59      0.00
    9   -6    6     -0.33      0.00
   10   -6    6      0.18      0.00
   11   -6    6      0.10      0.00
   -9   -5    6      0.37      0.00
   -8   -5    6     -0.25      0.00
   -7   -5    6      0.21      0.00
   -6   -5    6     -0.26      0.00
   -5   -5    6      1.98      0.00
   -4   -5    6     -2.66      0.00
   -3   -5    6      1.18      0.00
   -2   -5    6     -1.39      0.00
   -1   -5    6     -0.76      0.00
    0   -5    6      5.53      0.00
    1   -5    6     -1.74      0.00
    2   -5    6     -6.80      0.00
    3   -5    6      6.17      0.00
    4   -5    6      0.26      0.00
    5   -5    6     -2.12      0.00
    6   -5    6      0.10      0.00
    7   -5    6      0.62      0.00
    8   -5    6      0.23      0.00
    9   -5    6     -0.85      0.00
   10   -5    6      0.73      0.00
   11   -5    6      0.32      0.00
  -10   -4    6     -0.83      0.00
   -9   -4    6      0.10      0.00
   -8   -4    6      0.71      0.00
   -7   -4    6     -0.86      0.00
   -6   -4    6      1.96      0.00
   -5   -4    6     -2.04      0.00
   -4   -4    6      0.33      0.00
   -3   -4    6      0.14      0.00
   -2   -4    6     -3.05      0.00
   -1   -4    6      5.70      0.00
    0   -4    6      2.82      0.00
    1   -4    6    -12.26      0.00
    2   -4    6      7.14      0.00
    3   -4    6      2.35      0.00
    4   -4    6     -3.33      0.00
    5   -4    6      0.08      0.00
    6   -4    6      0.76      0.00
    7   -4    6      0.45      0.00
    8   -4    6     -1.22      0.00
    9   -4    6      0.72      0.00
   10   -4    6      0.63      0.00
   11   -4    6     -1.14      0.00
  -10   -3    6     -0.21      0.00
   -9   -3    6      1.28      0.00
   -8   -3    6     -1.26      0.00
   -7   -3    6      1.69      0.00
   -6   -3    6     -1.13      0.00
   -5   -3    6     -0.95      0.00
   -4   -3    6      1.92      0.00
   -3   -3    6     -4.09      0.00
   -2   -3    6      3.26      0.00
   -1   -3    6      8.15      0.00
    0   -3    6    -14.94      0.00
    1   -3    6      4.60      0.00
    2   -3    6      5.53      0.00
    3   -3    6     -3.85      0.00
    4   -3    6     -0.23      0.00
    5   -3    6      0.60      0.00
    6   -3    6      0.76      0.00
    7   -3    6     -1.73      0.00
    8   -3    6      1.52      0.00
    9   -3    6     -0.40      0.00
   10   -3    6     -0.05      0.00
   11   -3    6     -0.64      0.00
  -11   -2    6     -0.57      0.00
  -10   -2    6      1.29      0.00
   -9   -2    6     -1.14      0.00
   -8   -2    6      1.27      0.00
   -7   -2    6     -0.44      0.00
   -6   -2    6     -1.60      0.00
   -5   -2    6      2.29      0.00
   -4   -2    6     -2.77      0.00
   -3   -2    6     -0.40      0.00
   -2   -2    6     10.79      0.00
   -1   -2    6    -12.96      0.00
    0   -2    6      0.27      0.00
    1   -2    6      7.10      0.00
    2   -2    6     -2.74      0.00
    3   -2    6     -0.69      0.00
    4   -2    6      0.31      0.00
    5   -2    6      0.82      0.00
    6   -2    6     -2.14      0.00
    7   -2    6      2.29      0.00
    8   -2    6     -0.93      0.00
    9   -2    6     -0.03      0.00
   10   -2    6     -0.40      0.00
   11   -2    6      0.61      0.00
  -11   -1    6      0.77      0.00
  -10   -1    6     -0.66      0.00
   -9   -1    6      0.85      0.00
   -8   -1    6     -0.35      0.00
   -7   -1    6     -0.97      0.00
   -6   -1    6      1.19      0.00
   -5   -1    6     -0.81      0.00
   -4   -1    6     -2.32      0.00
   -3   -1    6      9.27      0.00
   -2   -1    6     -8.38      0.00
   -1   -1    6     -1.89      0.00
    0   -1    6      4.85      0.00
    1   -1    6     -0.08      0.00
    2   -1    6     -1.41      0.00
    3   -1    6      0.81      0.00
    4   -1    6      0.12      0.00
    5   -1    6     -2.08      0.00
    6   -1    6      2.20      0.00
    7   -1    6     -0.35      0.00
    8   -1    6     -0.81      0.00
    9   -1    6      0.21      0.00
   10   -1    6      0.81      0.00
  -12    0    6      0.25      0.00
  -11    0    6     -0.21      0.00
  -10    0    6      0.50      0.00
   -9    0    6     -0.58      0.00
   -8    0    6      0.23      0.00
   -7    0    6     -0.03      0.00
   -6    0    6      0.03      0.00
   -5    0    6     -2.05      0.00
   -4    0    6      6.07      0.00
   -3    0    6     -4.90      0.00
   -2    0    6     -0.82      0.00
   -1    0    6      1.22      0.00
    0    0    6      1.24      0.00
    1    0    6     -1.10      0.00
    2    0    6      1.15      0.00
    3    0    6      0.16      0.00
    4    0    6     -2.88      0.00
    5    0    6      2.38      0.00
    6    0    6     -0.31      0.00
    7    0    6     -0.69      0.00
    8    0    6      0.55      0.00
    9    0    6      0.65      0.00
   10    0    6     -0.83      0.00
  -12    1    6      0.00      0.00
  -11    1    6      0.21      0.00
  -10    1    6     -0.55      0.00
   -9    1    6      0.84      0.00
   -8    1    6     -0.47      0.00
   -7    1    6     -0.10      0.00
   -6    1    6     -1.12      0.00
   -5    1    6      3.59      0.00
   -4    1    6     -3.25      0.00
   -3    1    6      0.62      0.00
   -2    1    6      0.16      0.00
   -1    1    6     -0.23      0.00
    0    1    6     -0.25      0.00
    1    1    6      1.76      0.00
    2    1    6      0.41      0.00
    3    1    6     -3.54      0.00
    4    1    6      2.28      0.00
    5    1    6     -0.70      0.00
    6    1    6      0.00      0.00
    7    1    6      1.04      0.00
    8    1    6     -0.06      0.00
    9    1    6     -0.84      0.00
  -12    2    6     -0.09      0.00
  -11    2    6      0.00      0.00
  -10    2    6      0.49      0.00
   -9    2    6     -0.28      0.00
   -8    2    6     -0.30      0.00
   -7    2    6     -0.56      0.00
   -6    2    6      2.44      0.00
   -5    2    6     -2.93      0.00
   -4    2    6      1.31      0.00
   -3    2    6      0.97      0.00
   -2    2    6     -1.66      0.00
   -1    2    6     -1.28      0.00
    0    2    6      3.82      0.00
    1    2    6     -0.47      0.00
    2    2    6     -2.81      0.00
    3    2    6      1.52      0.00
    4    2    6     -1.07      0.00
    5    2    6      0.55      0.00
    6    2    6      1.57      0.00
    7    2    6     -0.80      0.00
    8    2    6     -0.54      0.00
    9    2    6     -0.16      0.00
  -12    3    6      0.42      0.00
  -11    3    6     -0.02      0.00
  -10    3    6     -0.02      0.00
   -9    3    6     -0.42      0.00
   -8    3    6     -0.24      0.00
   -7    3    6      2.02      0.00
   -6    3    6     -2.96      0.00
   -5    3    6      1.13      0.00
   -4    3    6      2.15      0.00
   -3    3    6     -1.92      0.00
   -2    3    6     -2.88      0.00
   -1    3    6      5.03      0.00
    0    3    6     -0.98      0.00
    1    3    6     -1.82      0.00
    2    3    6      0.89      0.00
    3    3    6     -1.15      0.00
    4    3    6      0.33      0.00
    5    3    6      2.09      0.00
    6    3    6     -1.29      0.00
    7    3    6      0.17      0.00
    8    3    6     -0.67      0.00
  -13    4    6      0.54      0.00
  -12    4    6     -0.33      0.00
  -11    4    6      0.50      0.00
  -10    4    6     -1.07      0.00
   -9    4    6      0.41      0.00
   -8    4    6      1.46      0.00
   -7    4    6     -2.16      0.00
   -6    4    6     -0.15      0.00
   -5    4    6      3.05      0.00
   -4    4    6     -1.61      0.00
   -3    4    6     -3.03      0.00
   -2    4    6      3.93      0.00
   -1    4    6     -0.55      0.00
    0    4    6     -0.98      0.00
    1    4    6      0.41      0.00
    2    4    6     -0.80      0.00
    3    4    6     -0.19      0.00
    4    4    6      1.70      0.00
    5    4    6     -0.46      0.00
    6    4    6     -0.10      0.00
    7    4    6     -0.36      0.00
    8    4    6     -0.78      0.00
  -13    5    6     -0.09      0.00
  -12    5    6      0.58      0.00
  -11    5    6     -1.20      0.00
  -10    5    6      0.26      0.00
   -9    5    6      1.51      0.00
   -8    5    6     -1.34      0.00
   -7    5    6     -1.04      0.00
   -6    5    6      2.47      0.00
   -5    5    6     -0.61      0.00
   -4    5    6     -2.01      0.00
   -3    5    6      1.85      0.00
   -2    5    6     -0.29      0.00
   -1    5    6      0.05      0.00
    0    5    6      0.00      0.00
    1    5    6     -0.49      0.00
    2    5    6     -0.23      0.00
    3    5    6      0.45      0.00
    4    5    6      0.94      0.00
    5    5    6     -0.71      0.00
    6    5    6      0.00      0.00
    7    5    6     -0.84      0.00
  -13    6    6      0.07      0.00
  -12    6    6     -0.52      0.00
  -11    6    6     -0.43      0.00
  -10    6    6      1.65      0.00
   -9    6    6     -0.64      0.00
   -8    6    6     -1.31      0.00
   -7    6    6      1.33      0.00
   -6    6    6      0.00      0.00
   -5    6    6     -0.57      0.00
   -4    6    6      0.51      0.00
   -3    6    6     -0.99      0.00
   -2    6    6      1.32      0.00
   -1    6    6     -0.59      0.00
    0    6    6      0.09      0.00
    1    6    6     -0.49      0.00
    2    6    6     -0.07      0.00
    3    6    6      1.12      0.00
    4    6    6     -0.44      0.00
    5    6    6     -0.15      0.00
    6    6    6     -0.38      0.00
  -12    7    6     -0.08      0.00
  -11    7    6      0.87      0.00
  -10    7    6      0.00      0.00
   -9    7    6     -1.19      0.00
   -8    7    6      0.61      0.00
   -7    7    6      0.12      0.00
   -6    7    6      0.05      0.00
   -5    7    6      0.58      0.00
   -4    7    6     -1.89      0.00
   -3    7    6      1.87      0.00
   -2    7    6     -0.77      0.00
   -1    7    6      0.50      0.00
    0    7    6     -0.62      0.00
    1    7    6     -0.33      0.00
    2    7    6      1.01      0.00
    3    7    6     -0.36      0.00
    4    7    6      0.23      0.00
    5    7    6     -0.53      0.00
  -12    8    6      0.57      0.00
  -11    8    6     -0.49      0.00
  -10    8    6     -0.24      0.00
   -9    8    6      0.05      0.00
   -8    8    6      0.21      0.00
   -7    8    6      0.01      0.00
   -6    8    6      0.53      0.00
   -5    8    6     -1.27      0.00
   -4    8    6      0.83      0.00
   -3    8    6     -0.11      0.00
   -2    8    6      0.32      0.00
   -1    8    6     -0.30      0.00
    0    8    6     -0.72      0.00
    1    8    6      1.01      0.00
    2    8    6     -0.33      0.00
    3    8    6      0.46      0.00
    4    8    6     -0.59      0.00
  -12    9    6     -1.00      0.00
  -11    9    6      0.38      0.00
  -10    9    6      0.04      0.00
   -9    9    6     -0.06      0.00
   -8    9    6      0.20      0.00
   -7    9    6     -0.04      0.00
   -6    9    6     -0.21      0.00
   -5    9    6      0.12      0.00
   -4    9    6     -0.21      0.00
   -3    9    6      0.66      0.00
   -2    9    6     -0.49      0.00
   -1    9    6     -0.38      0.00
    0    9    6      0.34      0.00
    1    9    6      0.31      0.00
    2    9    6      0.06      0.00
    3    9    6     -0.30      0.00
  -11   10    6      0.21      0.00
  -10   10    6     -0.20      0.00
   -9   10    6      0.03      0.00
   -8   10    6      0.17      0.00
   -7   10    6     -0.33      0.00
   -6   10    6      0.52      0.00
   -5   10    6     -0.83      0.00
   -4   10    6      0.88      0.00
   -3   10    6     -0.34      0.00
   -2   10    6     -0.29      0.00
   -1   10    6      0.08      0.00
    0   10    6      0.31      0.00
    1   10    6      0.16      0.00
  -10   11    6     -0.37      0.00
   -9   11    6      0.67      0.00
   -8   11    6     -0.56      0.00
   -7   11    6      0.52      0.00
   -6   11    6     -0.61      0.00
   -5   11    6      0.10      0.00
   -4   11    6      0.70      0.00
   -3   11    6     -0.89      0.00
   -2   11    6      0.50      0.00
   -1   11    6     -0.32      0.00
    0   11    6      0.55      0.00
   -9   12    6     -0.49      0.00
   -8   12    6      0.29      0.00
   -7   12    6     -0.17      0.00
   -6   12    6     -0.60      0.00
   -5   12    6      1.23      0.00
   -4   12    6     -0.85      0.00
   -3   12    6      0.38      0.00
   -2   12    6     -0.43      0.00
    2  -13    7     -1.34      0.00
    3  -13    7      0.72      0.00
    4  -13    7     -0.64      0.00
    5  -13    7      0.17      0.00
    6  -13    7      0.61      0.00
    7  -13    7     -0.63      0.00
    8  -13    7      0.33      0.00
   -1  -12    7     -2.40      0.00
    0  -12    7      3.28      0.00
    1  -12    7     -2.13      0.00
    2  -12    7      0.78      0.00
    3  -12    7     -0.49      0.00
    4  -12    7      0.26      0.00
    5  -12    7     -0.09      0.00
    6  -12    7      0.00      0.00
    7  -12    7      0.57      0.00
    8  -12    7     -0.74      0.00
    9  -12    7      0.12      0.00
   -3  -11    7      1.08      0.00
   -2  -11    7     -2.51      0.00
   -1  -11    7      3.17      0.00
    0  -11    7     -1.85      0.00
    1  -11    7      0.46      0.00
    2  -11    7     -0.27      0.00
    3  -11    7      0.40      0.00
    4  -11    7     -0.62      0.00
    5  -11    7      0.41      0.00
    6  -11    7      0.43      0.00
    7  -11    7     -0.36      0.00
    8  -11    7     -0.40      0.00
    9  -11    7     -0.08      0.00
   10  -11    7      0.78      0.00
   -4  -10    7      0.49      0.00
   -3  -10    7     -0.83      0.00
   -2  -10    7      1.37      0.00
   -1  -10    7     -0.98      0.00
    0  -10    7      0.43      0.00
    1  -10    7     -0.51      0.00
    2  -10    7      0.66      0.00
    3  -10    7     -1.04      0.00
    4  -10    7      1.18      0.00
    5  -10    7     -0.67      0.00
    6  -10    7      0.51      0.00
    7  -10    7     -0.41      0.00
    8  -10    7     -0.68      0.00
    9  -10    7      1.32      0.00
   10  -10    7     -0.54      0.00
   -5   -9    7     -0.11      0.00
   -4   -9    7      0.58      0.00
   -3   -9    7      0.01      0.00
   -2   -9    7     -0.51      0.00
   -1   -9    7      0.77      0.00
    0   -9    7     -1.06      0.00
    1   -9    7      1.04      0.00
    2   -9    7     -1.59      0.00
    3   -9    7      2.12      0.00
    4   -9    7     -1.34      0.00
    5   -9    7      0.14      0.00
    6   -9    7      0.70      0.00
    7   -9    7     -1.38      0.00
    8   -9    7      1.36      0.00
    9   -9    7     -0.62      0.00
   10   -9    7      0.47      0.00
   11   -9    7     -0.77      0.00
   -6   -8    7      0.31      0.00
   -5   -8    7      0.51      0.00
   -4   -8    7     -0.55      0.00
   -3   -8    7      0.28      0.00
   -2   -8    7      0.53      0.00
   -1   -8    7     -1.26      0.00
    0   -8    7      1.19      0.00
    1   -8    7     -2.07      0.00
    2   -8    7      2.74      0.00
    3   -8    7     -0.94      0.00
    4   -8    7     -1.03      0.00
    5   -8    7      1.11      0.00
    6   -8    7     -0.63      0.00
    7   -8    7      0.43      0.00
    8   -8    7     -0.21      0.00
    9   -8    7      0.33      0.00
   10   -8    7     -0.74      0.00
   11   -8    7      0.56      0.00
   -7   -7    7      1.00      0.00
   -6   -7    7      0.09      0.00
   -5   -7    7     -1.05      0.00
   -4   -7    7      1.28      0.00
   -3   -7    7      0.24      0.00
   -2   -7    7     -1.61      0.00
   -1   -7    7      1.49      0.00
    0   -7    7     -2.69      0.00
    1   -7    7      3.09      0.00
    2   -7    7      0.16      0.00
    3   -7    7     -2.12      0.00
    4   -7    7      0.34      0.00
    5   -7    7      0.92      0.00
    6   -7    7     -0.17      0.00
    7   -7    7     -0.24      0.00
    8   -7    7      0.00      0.00
    9   -7    7     -0.19      0.00
   10   -7    7      0.28      0.00
   11   -7    7      0.04      0.00
   -8   -6    7      0.84      0.00
   -7   -6    7      0.16      0.00
   -6   -6    7     -1.10      0.00
   -5   -6    7      1.35      0.00
   -4   -6    7      0.56      0.00
   -3   -6    7     -2.06      0.00
   -2   -6    7      1.74      0.00
   -1   -6    7     -2.95      0.00
    0   -6    7      2.39      0.00
    1   -6    7      2.36      0.00
    2   -6    7     -3.25      0.00
    3   -6    7     -1.02      0.00
    4   -6    7      2.41      0.00
    5   -6    7     -0.12      0.00
    6   -6    7     -0.75      0.00
    7   -6    7     -0.33      0.00
    8   -6    7      0.61      0.00
    9   -6    7      0.01      0.00
   10   -6    7     -0.40      0.00
   11   -6    7      0.45      0.00
   -9   -5    7     -0.32      0.00
   -8   -5    7      0.65      0.00
   -7   -5    7     -0.72      0.00
   -6   -5    7      0.81      0.00
   -5   -5    7      0.81      0.00
   -4   -5    7     -2.09      0.00
   -3   -5    7      1.73      0.00
   -2   -5    7     -2.48      0.00
   -1   -5    7      0.39      0.00
    0   -5    7      4.81      0.00
    1   -5    7     -2.96      0.00
    2   -5    7     -3.82      0.00
    3   -5    7      4.21      0.00
    4   -5    7      0.07      0.00
    5   -5    7     -1.24      0.00
    6   -5    7     -0.58      0.00
    7   -5    7      1.22      0.00
    8   -5    7     -0.02      0.00
    9   -5    7     -1.01      0.00
   10   -5    7      0.97      0.00
   11   -5    7     -0.07      0.00
  -10   -4    7     -1.43      0.00
   -9   -4    7      1.04      0.00
   -8   -4    7     -0.34      0.00
   -7   -4    7      0.34      0.00
   -6   -4    7      0.88      0.00
   -5   -4    7     -1.91      0.00
   -4   -4    7      1.34      0.00
   -3   -4    7     -1.05      0.00
   -2   -4    7     -2.15      0.00
   -1   -4    7      5.86      0.00
    0   -4    7     -0.28      0.00
    1   -4    7     -7.52      0.00
    2   -4    7      5.18      0.00
    3   -4    7      0.98      0.00
    4   -4    7     -1.76      0.00
    5   -4    7     -0.68      0.00
    6   -4    7      1.51      0.00
    7   -4    7     -0.18      0.00
    8   -4    7     -1.08      0.00
    9   -4    7      0.99      0.00
   10   -4    7     -0.03      0.00
   11   -4    7     -0.24      0.00
  -10   -3    7      0.93      0.00
   -9   -3    7     -0.13      0.00
   -8   -3    7      0.08      0.00
   -7   -3    7      0.78      0.00
   -6   -3    7     -1.27      0.00
   -5   -3    7      0.09      0.00
   -4   -3    7      0.99      0.00
   -3   -3    7     -3.72      0.00
   -2   -3    7      4.57      0.00
   -1   -3    7      3.44      0.00
    0   -3    7     -9.72      0.00
    1   -3    7      4.10      0.00
    2   -3    7      2.46      0.00
    3   -3    7     -1.91      0.00
    4   -3    7     -0.68      0.00
    5   -3    7      1.40      0.00
    6   -3    7     -0.27      0.00
    7   -3    7     -1.23      0.00
    8   -3    7      1.62      0.00
    9   -3    7     -0.94      0.00
   10   -3    7      0.64      0.00
   11   -3    7     -1.17      0.00
  -11   -2    7      0.62      0.00
  -10   -2    7     -0.13      0.00
   -9   -2    7      0.23      0.00
   -8   -2    7      0.20      0.00
   -7   -2    7     -0.23      0.00
   -6   -2    7     -1.02      0.00
   -5   -2    7      1.82      0.00
   -4   -2    7     -3.03      0.00
   -3   -2    7      1.89      0.00
   -2   -2    7      5.53      0.00
   -1   -2    7     -8.81      0.00
    0   -2    7      1.92      0.00
    1   -2    7      2.90      0.00
    2   -2    7     -1.12      0.00
    3   -2    7     -0.90      0.00
    4   -2    7      1.54      0.00
    5   -2    7     -0.75      0.00
    6   -2    7     -1.24      0.00
    7   -2    7      2.13      0.00
    8   -2    7     -1.30      0.00
    9   -2    7      0.41      0.00
   10   -2    7     -0.67      0.00
  -11   -1    7     -0.34      0.00
  -10   -1    7      0.75      0.00
   -9   -1    7     -0.61      0.00
   -8   -1    7      0.38      0.00
   -7   -1    7     -0.88      0.00
   -6   -1    7      1.14      0.00
   -5   -1    7     -1.59      0.00
   -4   -1    7      0.38      0.00
   -3   -1    7      4.66      0.00
   -2   -1    7     -5.97      0.00
   -1   -1    7      0.83      0.00
    0   -1    7      1.38      0.00
    1   -1    7      0.38      0.00
    2   -1    7     -1.59      0.00
    3   -1    7      2.64      0.00
    4   -1    7     -1.81      0.00
    5   -1    7     -0.92      0.00
    6   -1    7      1.85      0.00
    7   -1    7     -0.76      0.00
    8   -1    7     -0.43      0.00
    9   -1    7      0.36      0.00
   10   -1    7      0.53      0.00
  -12    0    7     -0.51      0.00
  -11    0    7      1.04      0.00
  -10    0    7     -0.91      0.00
   -9    0    7      0.32      0.00
   -8    0    7     -0.16      0.00
   -7    0    7      0.44      0.00
   -6    0    7     -1.09      0.00
   -5    0    7      0.41      0.00
   -4    0    7      2.84      0.00
   -3    0    7     -3.95      0.00
   -2    0    7      1.39      0.00
   -1    0    7     -0.15      0.00
    0    0    7      0.43      0.00
    1    0    7     -1.52      0.00
    2    0    7      3.49      0.00
    3    0    7     -2.09      0.00
    4    0    7     -1.20      0.00
    5    0    7      1.58      0.00
    6    0    7     -0.67      0.00
    7    0    7     -0.30      0.00
    8    0    7      0.99      0.00
    9    0    7     -0.09      0.00
  -12    1    7      0.66      0.00
  -11    1    7     -0.52      0.00
  -10    1    7      0.20      0.00
   -9    1    7     -0.01      0.00
   -8    1    7      0.33      0.00
   -7    1    7     -1.02      0.00
   -6    1    7      0.48      0.00
   -5    1    7      2.01      0.00
   -4    1    7     -3.44      0.00
   -3    1    7      1.91      0.00
   -2    1    7      0.52      0.00
   -1    1    7     -1.60      0.00
    0    1    7     -0.86      0.00
    1    1    7      4.03      0.00
    2    1    7     -1.97      0.00
    3    1    7     -1.21      0.00
    4    1    7      0.95      0.00
    5    1    7     -0.91      0.00
    6    1    7      0.44      0.00
    7    1    7      1.28      0.00
    8    1    7     -0.71      0.00
    9    1    7     -0.36      0.00
  -12    2    7     -0.14      0.00
  -11    2    7      0.50      0.00
  -10    2    7     -0.42      0.00
   -9    2    7      0.33      0.00
   -8    2    7     -0.75      0.00
   -7    2    7      0.34      0.00
   -6    2    7      1.86      0.00
   -5    2    7     -3.54      0.00
   -4    2    7      1.82      0.00
   -3    2    7      2.05      0.00
   -2    2    7     -3.08      0.00
   -1    2    7     -1.25      0.00
    0    2    7      4.78      0.00
    1    2    7     -2.15      0.00
    2    2    7     -0.46      0.00
    3    2    7      0.07      0.00
    4    2    7     -1.09      0.00
    5    2    7      0.91      0.00
    6    2    7      1.38      0.00
    7    2    7     -1.02      0.00
    8    2    7      0.10      0.00
  -12    3    7      0.70      0.00
  -11    3    7     -0.59      0.00
  -10    3    7      0.36      0.00
   -9    3    7     -0.97      0.00
   -8    3    7      0.81      0.00
   -7    3    7      1.42      0.00
   -6    3    7     -3.27      0.00
   -5    3    7      1.23      0.00
   -4    3    7      2.91      0.00
   -3    3    7     -3.02      0.00
   -2    3    7     -1.72      0.00
   -1    3    7      4.10      0.00
    0    3    7     -1.52      0.00
    1    3    7      0.10      0.00
    2    3    7     -0.47      0.00
    3    3    7     -0.81      0.00
    4    3    7      0.31      0.00
    5    3    7      1.81      0.00
    6    3    7     -1.34      0.00
    7    3    7      0.99      0.00
    8    3    7     -1.46      0.00
  -12    4    7     -0.48      0.00
  -11    4    7      0.84      0.00
  -10    4    7     -1.96      0.00
   -9    4    7      1.71      0.00
   -8    4    7      0.71      0.00
   -7    4    7     -2.23      0.00
   -6    4    7      0.13      0.00
   -5    4    7      2.91      0.00
   -4    4    7     -2.19      0.00
   -3    4    7     -1.09      0.00
   -2    4    7      1.88      0.00
   -1    4    7     -0.48      0.00
    0    4    7      0.58      0.00
    1    4    7     -0.83      0.00
    2    4    7     -0.13      0.00
    3    4    7     -0.74      0.00
    4    4    7      1.93      0.00
    5    4    7     -0.99      0.00
    6    4    7      1.03      0.00
    7    4    7     -1.28      0.00
  -13    5    7     -0.10      0.00
  -12    5    7      0.92      0.00
  -11    5    7     -2.08      0.00
  -10    5    7      1.46      0.00
   -9    5    7      0.68      0.00
   -8    5    7     -1.22      0.00
   -7    5    7     -0.61      0.00
   -6    5    7      1.93      0.00
   -5    5    7     -1.11      0.00
   -4    5    7      0.04      0.00
   -3    5    7     -0.11      0.00
   -2    5    7     -0.16      0.00
   -1    5    7      1.06      0.00
    0    5    7     -0.74      0.00
    1    5    7      0.10      0.00
    2    5    7     -1.06      0.00
    3    5    7      1.26      0.00
    4    5    7     -0.08      0.00
    5    5    7      0.38      0.00
    6    5    7     -0.60      0.00
  -12    6    7     -1.13      0.00
  -11    6    7      0.65      0.00
  -10    6    7      0.59      0.00
   -9    6    7     -0.33      0.00
   -8    6    7     -0.91      0.00
   -7    6    7      1.02      0.00
   -6    6    7     -0.65      0.00
   -5    6    7      0.99      0.00
   -4    6    7     -0.76      0.00
   -3    6    7     -0.68      0.00
   -2    6    7      1.39      0.00
   -1    6    7     -0.57      0.00
    0    6    7      0.37      0.00
    1    6    7     -1.22      0.00
    2    6    7      0.82      0.00
    3    6    7      0.17      0.00
    4    6    7      0.26      0.00
    5    6    7     -0.38      0.00
    6    6    7     -0.17      0.00
  -12    7    7      0.68      0.00
  -11    7    7     -0.06      0.00
  -10    7    7      0.09      0.00
   -9    7    7     -0.63      0.00
   -8    7    7      0.49      0.00
   -7    7    7     -0.49      0.00
   -6    7    7      0.86      0.00
   -5    7    7     -0.08      0.00
   -4    7    7     -1.30      0.00
   -3    7    7      1.28      0.00
   -2    7    7     -0.45      0.00
   -1    7    7      0.70      0.00
    0    7    7     -1.21      0.00
    1    7    7      0.41      0.00
    2    7    7      0.22      0.00
    3    7    7      0.29      0.00
    4    7    7     -0.19      0.00
    5    7    7     -0.17      0.00
  -12    8    7      0.08      0.00
  -11    8    7     -0.64      0.00
  -10    8    7      0.28      0.00
   -9    8    7      0.13      0.00
   -8    8    7     -0.29      0.00
   -7    8    7      0.23      0.00
   -6    8    7      0.39      0.00
   -5    8    7     -0.78      0.00
   -4    8    7      0.28      0.00
   -3    8    7      0.09      0.00
   -2    8    7      0.49      0.00
   -1    8    7     -0.72      0.00
    0    8    7     -0.09      0.00
    1    8    7      0.17      0.00
    2    8    7      0.61      0.00
    3    8    7     -0.33      0.00
  -12    9    7     -1.00      0.00
  -11    9    7      0.44      0.00
  -10    9    7      0.42      0.00
   -9    9    7     -0.49      0.00
   -8    9    7      0.03      0.00
   -7    9    7      0.22      0.00
   -6    9    7      0.05      0.00
   -5    9    7     -0.37      0.00
   -4    9    7      0.12      0.00
   -3    9    7      0.51      0.00
   -2    9    7     -0.55      0.00
   -1    9    7      0.05      0.00
    0    9    7     -0.48      0.00
    1    9    7      1.33      0.00
    2    9    7     -0.76      0.00
  -11   10    7      0.71      0.00
  -10   10    7     -0.54      0.00
   -9   10    7     -0.23      0.00
   -8   10    7      0.46      0.00
   -7   10    7     -0.10      0.00
   -6   10    7      0.11      0.00
   -5   10    7     -0.60      0.00
   -4   10    7      0.73      0.00
   -3   10    7     -0.29      0.00
   -2   10    7      0.01      0.00
   -1   10    7     -0.62      0.00
    0   10    7      1.21      0.00
    1   10    7     -0.52      0.00
  -10   11    7     -0.52      0.00
   -9   11    7      0.81      0.00
   -8   11    7     -0.52      0.00
   -7   11    7      0.69      0.00
   -6   11    7     -1.03      0.00
   -5   11    7      0.37      0.00
   -4   11    7      0.63      0.00
   -3   11    7     -0.68      0.00
   -2   11    7      0.00      0.00
   -1   11    7      0.33      0.00
   -8   12    7      0.92      0.00
   -7   12    7     -0.92      0.00
   -6   12    7     -0.23      0.00
   -5   12    7      1.21      0.00
   -4   12    7     -0.86      0.00
   -3   12    7      0.22      0.00
    1  -13    8      1.02      0.00
    2  -13    8     -1.12      0.00
    3  -13    8      0.88      0.00
    4  -13    8     -0.77      0.00
    5  -13    8      0.10      0.00
    6  -13    8      0.45      0.00
    7  -13    8     -0.14      0.00
   -1  -12    8      0.07      0.00
    0  -12    8      1.65      0.00
    1  -12    8     -1.69      0.00
    2  -12    8      1.03      0.00
    3  -12    8     -0.59      0.00
    4  -12    8      0.14      0.00
    5  -12    8     -0.36      0.00
    6  -12    8      0.73      0.00
    7  -12    8     -0.13      0.00
    8  -12    8     -0.27      0.00
    9  -12    8     -0.20      0.00
   -3  -11    8     -1.01      0.00
   -2  -11    8      0.29      0.00
   -1  -11    8      1.24      0.00
    0  -11    8     -1.38      0.00
    1  -11    8      0.80      0.00
    2  -11    8     -0.41      0.00
    3  -11    8      0.20      0.00
    4  -11    8     -0.74      0.00
    5  -11    8      1.04      0.00
    6  -11    8     -0.34      0.00
    7  -11    8      0.32      0.00
    8  -11    8     -0.96      0.00
    9  -11    8      0.42      0.00
   -4  -10    8     -0.93      0.00
   -3  -10    8      1.18      0.00
   -2  -10    8     -0.20      0.00
   -1  -10    8     -0.32      0.00
    0  -10    8      0.36      0.00
    1  -10    8     -0.26      0.00
    2  -10    8      0.15      0.00
    3  -10    8     -0.91      0.00
    4  -10    8      1.71      0.00
    5  -10    8     -1.62      0.00
    6  -10    8      1.61      0.00
    7  -10    8     -1.40      0.00
    8  -10    8      0.23      0.00
    9  -10    8      0.40      0.00
   10  -10    8      0.09      0.00
   -5   -9    8     -0.62      0.00
   -4   -9    8      1.32      0.00
   -3   -9    8     -1.02      0.00
   -2   -9    8      0.58      0.00
   -1   -9    8     -0.10      0.00
    0   -9    8     -0.13      0.00
    1   -9    8      0.14      0.00
    2   -9    8     -1.31      0.00
    3   -9    8      2.62      0.00
    4   -9    8     -2.40      0.00
    5   -9    8      1.48      0.00
    6   -9    8     -0.46      0.00
    7   -9    8     -0.55      0.00
    8   -9    8      0.67      0.00
    9   -9    8     -0.18      0.00
   10   -9    8      0.39      0.00
   -6   -8    8      0.44      0.00
   -5   -8    8      0.49      0.00
   -4   -8    8     -1.33      0.00
   -3   -8    8      1.68      0.00
   -2   -8    8     -0.99      0.00
   -1   -8    8      0.30      0.00
    0   -8    8     -0.08      0.00
    1   -8    8     -1.56      0.00
    2   -8    8      3.00      0.00
    3   -8    8     -1.87      0.00
    4   -8    8      0.27      0.00
    5   -8    8      0.14      0.00
    6   -8    8     -0.23      0.00
    7   -8    8      0.30      0.00
    8   -8    8     -0.17      0.00
    9   -8    8      0.30      0.00
   10   -8    8     -0.70      0.00
   11   -8    8      0.67      0.00
   -7   -7    8      1.05      0.00
   -6   -7    8      0.24      0.00
   -5   -7    8     -1.78      0.00
   -4   -7    8      2.56      0.00
   -3   -7    8     -1.46      0.00
   -2   -7    8      0.25      0.00
   -1   -7    8      0.09      0.00
    0   -7    8     -2.09      0.00
    1   -7    8      3.37      0.00
    2   -7    8     -1.04      0.00
    3   -7    8     -0.72      0.00
    4   -7    8     -0.29      0.00
    5   -7    8      0.87      0.00
    6   -7    8     -0.04      0.00
    7   -7    8     -0.30      0.00
    8   -7    8     -0.10      0.00
    9   -7    8     -0.07      0.00
   10   -7    8      0.58      0.00
   11   -7    8     -0.52      0.00
   -8   -6    8      0.44      0.00
   -7   -6    8      0.71      0.00
   -6   -6    8     -1.70      0.00
   -5   -6    8      2.28      0.00
   -4   -6    8     -1.10      0.00
   -3   -6    8     -0.21      0.00
   -2   -6    8      0.62      0.00
   -1   -6    8     -2.67      0.00
    0   -6    8      3.11      0.00
    1   -6    8      0.64      0.00
    2   -6    8     -2.10      0.00
    3   -6    8     -0.51      0.00
    4   -6    8      1.47      0.00
    5   -6    8      0.17      0.00
    6   -6    8     -0.66      0.00
    7   -6    8     -0.57      0.00
    8   -6    8      0.87      0.00
    9   -6    8      0.20      0.00
   10   -6    8     -0.87      0.00
   11   -6    8      0.62      0.00
   -9   -5    8     -0.68      0.00
   -8   -5    8      1.19      0.00
   -7   -5    8     -1.27      0.00
   -6   -5    8      1.80      0.00
   -5   -5    8     -0.96      0.00
   -4   -5    8     -0.38      0.00
   -3   -5    8      1.01      0.00
   -2   -5    8     -2.58      0.00
   -1   -5    8      1.47      0.00
    0   -5    8      3.10      0.00
    1   -5    8     -3.01      0.00
    2   -5    8     -1.40      0.00
    3   -5    8      2.15      0.00
    4   -5    8      0.37      0.00
    5   -5    8     -0.94      0.00
    6   -5    8     -0.88      0.00
    7   -5    8      1.67      0.00
    8   -5    8     -0.32      0.00
    9   -5    8     -0.94      0.00
   10   -5    8      0.87      0.00
   11   -5    8     -0.06      0.00
  -10   -4    8     -1.29      0.00
   -9   -4    8      1.42      0.00
   -8   -4    8     -1.22      0.00
   -7   -4    8      1.73      0.00
   -6   -4    8     -0.90      0.00
   -5   -4    8     -0.59      0.00
   -4   -4    8      1.07      0.00
   -3   -4    8     -1.50      0.00
   -2   -4    8     -0.88      0.00
   -1   -4    8      4.62      0.00
    0   -4    8     -1.85      0.00
    1   -4    8     -3.53      0.00
    2   -4    8      2.76      0.00
    3   -4    8      0.86      0.00
    4   -4    8     -1.34      0.00
    5   -4    8     -0.76      0.00
    6   -4    8      2.02      0.00
    7   -4    8     -1.03      0.00
    8   -4    8     -0.40      0.00
    9   -4    8      0.64      0.00
   10   -4    8      0.00      0.00
  -10   -3    8      1.30      0.00
   -9   -3    8     -1.21      0.00
   -8   -3    8      1.51      0.00
   -7   -3    8     -0.63      0.00
   -6   -3    8     -0.45      0.00
   -5   -3    8      0.20      0.00
   -4   -3    8      0.25      0.00
   -3   -3    8     -2.45      0.00
   -2   -3    8      4.12      0.00
   -1   -3    8      0.52      0.00
    0   -3    8     -5.09      0.00
    1   -3    8      2.35      0.00
    2   -3    8      1.60      0.00
    3   -3    8     -1.63      0.00
    4   -3    8     -0.31      0.00
    5   -3    8      1.88      0.00
    6   -3    8     -1.53      0.00
    7   -3    8     -0.06      0.00
    8   -3    8      0.98      0.00
    9   -3    8     -0.72      0.00
   10   -3    8      0.33      0.00
  -11   -2    8      0.82      0.00
  -10   -2    8     -0.88      0.00
   -9   -2    8      1.30      0.00
   -8   -2    8     -0.94      0.00
   -7   -2    8      0.41      0.00
   -6   -2    8     -0.81      0.00
   -5   -2    8      1.09      0.00
   -4   -2    8     -2.20      0.00
   -3   -2    8      2.49      0.00
   -2   -2    8      1.73      0.00
   -1   -2    8     -4.53      0.00
    0   -2    8      1.32      0.00
    1   -2    8      1.54      0.00
    2   -2    8     -1.31      0.00
    3   -2    8     -0.09      0.00
    4   -2    8      1.93      0.00
    5   -2    8     -2.00      0.00
    6   -2    8     -0.01      0.00
    7   -2    8      1.47      0.00
    8   -2    8     -1.19      0.00
    9   -2    8      0.17      0.00
   10   -2    8      0.04      0.00
  -11   -1    8     -0.58      0.00
  -10   -1    8      1.48      0.00
   -9   -1    8     -1.60      0.00
   -8   -1    8      0.95      0.00
   -7   -1    8     -0.73      0.00
   -6   -1    8      0.72      0.00
   -5   -1    8     -1.46      0.00
   -4   -1    8      1.77      0.00
   -3   -1    8      0.98      0.00
   -2   -1    8     -2.88      0.00
   -1   -1    8      1.10      0.00
    0   -1    8      0.50      0.00
    1   -1    8     -0.79      0.00
    2   -1    8     -0.31      0.00
    3   -1    8      2.74      0.00
    4   -1    8     -2.60      0.00
    5   -1    8     -0.02      0.00
    6   -1    8      1.43      0.00
    7   -1    8     -1.10      0.00
    8   -1    8     -0.17      0.00
    9   -1    8      0.91      0.00
   10   -1    8     -0.33      0.00
  -11    0    8      1.40      0.00
  -10    0    8     -1.39      0.00
   -9    0    8      0.56      0.00
   -8    0    8     -0.21      0.00
   -7    0    8      0.47      0.00
   -6    0    8     -1.42      0.00
   -5    0    8      1.88      0.00
   -4    0    8      0.16      0.00
   -3    0    8     -2.33      0.00
   -2    0    8      1.79      0.00
   -1    0    8      0.22      0.00
    0    0    8     -1.71      0.00
    1    0    8     -0.04      0.00
    2    0    8      3.36      0.00
    3    0    8     -2.48      0.00
    4    0    8     -0.46      0.00
    5    0    8      1.31      0.00
    6    0    8     -1.43      0.00
    7    0    8      0.52      0.00
    8    0    8      1.01      0.00
    9    0    8     -0.71      0.00
  -12    1    8      0.51      0.00
  -11    1    8     -0.24      0.00
  -10    1    8      0.10      0.00
   -9    1    8     -0.31      0.00
   -8    1    8      0.55      0.00
   -7    1    8     -1.21      0.00
   -6    1    8      1.49      0.00
   -5    1    8      0.48      0.00
   -4    1    8     -2.87      0.00
   -3    1    8      2.07      0.00
   -2    1    8      1.65      0.00
   -1    1    8     -3.76      0.00
    0    1    8      0.40      0.00
    1    1    8      3.64      0.00
    2    1    8     -2.05      0.00
    3    1    8     -0.59      0.00
    4    1    8      0.92      0.00
    5    1    8     -1.98      0.00
    6    1    8      1.69      0.00
    7    1    8      0.51      0.00
    8    1    8     -0.59      0.00
    9    1    8     -0.19      0.00
  -12    2    8      0.55      0.00
  -11    2    8      0.24      0.00
  -10    2    8     -0.67      0.00
   -9    2    8      0.27      0.00
   -8    2    8     -0.58      0.00
   -7    2    8      0.99      0.00
   -6    2    8      0.86      0.00
   -5    2    8     -3.24      0.00
   -4    2    8      1.76      0.00
   -3    2    8      2.89      0.00
   -2    2    8     -4.36      0.00
   -1    2    8     -0.09      0.00
    0    2    8      3.60      0.00
    1    2    8     -1.55      0.00
    2    2    8     -0.31      0.00
    3    2    8      0.49      0.00
    4    2    8     -2.32      0.00
    5    2    8      2.29      0.00
    6    2    8     -0.04      0.00
    7    2    8     -0.10      0.00
    8    2    8     -0.07      0.00
  -12    3    8      0.35      0.00
  -11    3    8     -0.45      0.00
  -10    3    8     -0.05      0.00
   -9    3    8     -0.70      0.00
   -8    3    8      1.37      0.00
   -7    3    8      0.59      0.00
   -6    3    8     -2.89      0.00
   -5    3    8      1.20      0.00
   -4    3    8      2.86      0.00
   -3    3    8     -3.33      0.00
   -2    3    8     -0.34      0.00
   -1    3    8      2.05      0.00
    0    3    8     -0.34      0.00
    1    3    8     -0.13      0.00
    2    3    8      0.20      0.00
    3    3    8     -1.91      0.00
    4    3    8      1.47      0.00
    5    3    8      0.30      0.00
    6    3    8     -0.17      0.00
    7    3    8      0.65      0.00
  -12    4    8      0.05      0.00
  -11    4    8      0.22      0.00
  -10    4    8     -1.58      0.00
   -9    4    8      1.88      0.00
   -8    4    8      0.30      0.00
   -7    4    8     -2.02      0.00
   -6    4    8      0.44      0.00
   -5    4    8      2.09      0.00
   -4    4    8     -1.98      0.00
   -3    4    8      0.34      0.00
   -2    4    8     -0.19      0.00
   -1    4    8      0.52      0.00
    0    4    8      0.40      0.00
    1    4    8     -0.26      0.00
    2    4    8     -0.89      0.00
    3    4    8     -0.11      0.00
    4    4    8      1.12      0.00
    5    4    8     -0.49      0.00
    6    4    8      1.05      0.00
    7    4    8     -1.31      0.00
  -12    5    8      0.36      0.00
  -11    5    8     -1.58      0.00
  -10    5    8      1.33      0.00
   -9    5    8      0.49      0.00
   -8    5    8     -1.20      0.00
   -7    5    8      0.00      0.00
   -6    5    8      0.94      0.00
   -5    5    8     -0.87      0.00
   -4    5    8      1.13      0.00
   -3    5    8     -1.50      0.00
   -2    5    8      0.54      0.00
   -1    5    8      0.68      0.00
    0    5    8     -0.08      0.00
    1    5    8     -0.48      0.00
    2    5    8     -0.86      0.00
    3    5    8      1.32      0.00
    4    5    8     -0.50      0.00
    5    5    8      0.86      0.00
    6    5    8     -0.78      0.00
  -12    6    8     -0.78      0.00
  -11    6    8      0.72      0.00
  -10    6    8      0.18      0.00
   -9    6    8     -0.45      0.00
   -8    6    8     -0.02      0.00
   -7    6    8      0.14      0.00
   -6    6    8     -0.53      0.00
   -5    6    8      1.59      0.00
   -4    6    8     -1.67      0.00
   -3    6    8      0.35      0.00
   -2    6    8      0.21      0.00
   -1    6    8      0.57      0.00
    0    6    8     -0.37      0.00
    1    6    8     -1.03      0.00
    2    6    8      1.16      0.00
    3    6    8     -0.56      0.00
    4    6    8      0.87      0.00
    5    6    8     -0.64      0.00
  -12    7    8      0.90      0.00
  -11    7    8     -0.49      0.00
  -10    7    8     -0.26      0.00
   -9    7    8      0.38      0.00
   -8    7    8     -0.15      0.00
   -7    7    8     -0.43      0.00
   -6    7    8      1.05      0.00
   -5    7    8     -0.69      0.00
   -4    7    8      0.00      0.00
   -3    7    8     -0.31      0.00
   -2    7    8      0.87      0.00
   -1    7    8     -0.13      0.00
    0    7    8     -0.90      0.00
    1    7    8      0.65      0.00
    2    7    8     -0.46      0.00
    3    7    8      1.05      0.00
    4    7    8     -0.79      0.00
  -12    8    8     -0.19      0.00
  -11    8    8     -0.83      0.00
  -10    8    8      0.80      0.00
   -9    8    8     -0.06      0.00
   -8    8    8     -0.23      0.00
   -7    8    8     -0.06      0.00
   -6    8    8      0.36      0.00
   -5    8    8      0.04      0.00
   -4    8    8     -0.97      0.00
   -3    8    8      1.20      0.00
   -2    8    8     -0.29      0.00
   -1    8    8     -0.34      0.00
    0    8    8     -0.04      0.00
    1    8    8     -0.31      0.00
    2    8    8      1.40      0.00
    3    8    8     -1.11      0.00
  -11    9    8      0.29      0.00
  -10    9    8      0.62      0.00
   -9    9    8     -0.44      0.00
   -8    9    8     -0.45      0.00
   -7    9    8      0.50      0.00
   -6    9    8      0.58      0.00
   -5    9    8     -1.44      0.00
   -4    9    8      1.12      0.00
   -3    9    8     -0.16      0.00
   -2    9    8     -0.18      0.00
   -1    9    8     -0.11      0.00
    0    9    8     -0.57      0.00
    1    9    8      1.74      0.00
    2    9    8     -1.27      0.00
  -11   10    8      1.08      0.00
  -10   10    8     -0.75      0.00
   -9   10    8     -0.25      0.00
   -8   10    8      0.23      0.00
   -7   10    8      0.76      0.00
   -6   10    8     -0.94      0.00
   -5   10    8      0.01      0.00
   -4   10    8      0.63      0.00
   -3   10    8     -0.33      0.00
   -2   10    8     -0.04      0.00
   -1   10    8     -0.53      0.00
    0   10    8      1.25      0.00
  -10   11    8     -0.07      0.00
   -9   11    8      0.10      0.00
   -8   11    8      0.39      0.00
   -7   11    8      0.15      0.00
   -6   11    8     -1.22      0.00
   -5   11    8      1.05      0.00
   -4   11    8     -0.02      0.00
   -3   11    8     -0.35      0.00
   -2   11    8     -0.04      0.00
   -7   12    8     -1.43      0.00
   -6   12    8      0.62      0.00
   -5   12    8      0.41      0.00
    1  -13    9     -0.22      0.00
    2  -13    9     -0.23      0.00
    3  -13    9      0.28      0.00
    4  -13    9     -0.17      0.00
    5  -13    9     -0.33      0.00
    6  -13    9      0.28      0.00
    7  -13    9      0.37      0.00
   -1  -12    9      2.00      0.00
    0  -12    9     -0.32      0.00
    1  -12    9     -0.53      0.00
    2  -12    9      0.45      0.00
    3  -12    9      0.00      0.00
    4  -12    9     -0.39      0.00
    5  -12    9     -0.31      0.00
    6  -12    9      1.01      0.00
    7  -12    9     -0.37      0.00
    8  -12    9     -0.12      0.00
   -3  -11    9     -1.56      0.00
   -2  -11    9      1.93      0.00
   -1  -11    9     -0.51      0.00
    0  -11    9     -0.35      0.00
    1  -11    9      0.40      0.00
    2  -11    9     -0.02      0.00
    3  -11    9     -0.36      0.00
    4  -11    9     -0.25      0.00
    5  -11    9      0.70      0.00
    6  -11    9     -0.17      0.00
    7  -11    9      0.27      0.00
    8  -11    9     -0.92      0.00
    9  -11    9      0.55      0.00
   -4  -10    9     -0.96      0.00
   -3  -10    9      1.65      0.00
   -2  -10    9     -0.99      0.00
   -1  -10    9      0.42      0.00
    0  -10    9     -0.10      0.00
    1  -10    9      0.19      0.00
    2  -10    9     -0.47      0.00
    3  -10    9     -0.25      0.00
    4  -10    9      1.13      0.00
    5  -10    9     -1.31      0.00
    6  -10    9      1.58      0.00
    7  -10    9     -1.46      0.00
    8  -10    9      0.57      0.00
    9  -10    9     -0.33      0.00
   10  -10    9      0.86      0.00
   -5   -9    9     -0.18      0.00
   -4   -9    9      0.66      0.00
   -3   -9    9     -0.87      0.00
   -2   -9    9      1.02      0.00
   -1   -9    9     -0.78      0.00
    0   -9    9      0.69      0.00
    1   -9    9     -0.65      0.00
    2   -9    9     -0.74      0.00
    3   -9    9      2.23      0.00
    4   -9    9     -2.29      0.00
    5   -9    9      1.65      0.00
    6   -9    9     -0.69      0.00
    7   -9    9     -0.18      0.00
    8   -9    9      0.02      0.00
    9   -9    9      0.62      0.00
   10   -9    9     -0.52      0.00
   -6   -8    9      0.92      0.00
   -5   -8    9     -0.44      0.00
   -4   -8    9     -0.76      0.00
   -3   -8    9      1.84      0.00
   -2   -8    9     -1.90      0.00
   -1   -8    9      1.69      0.00
    0   -8    9     -1.31      0.00
    1   -8    9     -0.81      0.00
    2   -8    9      2.74      0.00
    3   -8    9     -2.19      0.00
    4   -8    9      0.91      0.00
    5   -8    9     -0.30      0.00
    6   -8    9      0.02      0.00
    7   -8    9     -0.02      0.00
    8   -8    9      0.42      0.00
    9   -8    9     -0.78      0.00
   10   -8    9      0.51      0.00
   -7   -7    9      1.07      0.00
   -6   -7    9     -0.24      0.00
   -5   -7    9     -1.12      0.00
   -4   -7    9      2.36      0.00
   -3   -7    9     -2.42      0.00
   -2   -7    9      2.03      0.00
   -1   -7    9     -1.44      0.00
    0   -7    9     -1.19      0.00
    1   -7    9      3.44      0.00
    2   -7    9     -2.39      0.00
    3   -7    9      0.97      0.00
    4   -7    9     -1.15      0.00
    5   -7    9      1.14      0.00
    6   -7    9     -0.30      0.00
    7   -7    9      0.19      0.00
    8   -7    9     -1.12      0.00
    9   -7    9      1.20      0.00
   10   -7    9     -0.11      0.00
   -8   -6    9      0.21      0.00
   -7   -6    9      0.43      0.00
   -6   -6    9     -0.83      0.00
   -5   -6    9      1.72      0.00
   -4   -6    9     -1.92      0.00
   -3   -6    9      1.50      0.00
   -2   -6    9     -0.82      0.00
   -1   -6    9     -1.87      0.00
    0   -6    9      3.69      0.00
    1   -6    9     -1.76      0.00
    2   -6    9      0.31      0.00
    3   -6    9     -1.41      0.00
    4   -6    9      1.73      0.00
    5   -6    9     -0.33      0.00
    6   -6    9     -0.11      0.00
    7   -6    9     -1.28      0.00
    8   -6    9      1.78      0.00
    9   -6    9     -0.45      0.00
   10   -6    9     -0.52      0.00
   -9   -5    9     -0.41      0.00
   -8   -5    9      0.54      0.00
   -7   -5    9     -0.32      0.00
   -6   -5    9      1.31      0.00
   -5   -5    9     -1.72      0.00
   -4   -5    9      1.09      0.00
   -3   -5    9     -0.26      0.00
   -2   -5    9     -1.80      0.00
   -1   -5    9      2.20      0.00
    0   -5    9      0.57      0.00
    1   -5    9     -1.05      0.00
    2   -5    9     -1.56      0.00
    3   -5    9      2.27      0.00
    4   -5    9     -0.55      0.00
    5   -5    9     -0.23      0.00
    6   -5    9     -1.12      0.00
    7   -5    9      1.98      0.00
    8   -5    9     -0.88      0.00
    9   -5    9     -0.20      0.00
   10   -5    9      0.17      0.00
   -9   -4    9      0.46      0.00
   -8   -4    9     -0.55      0.00
   -7   -4    9      1.56      0.00
   -6   -4    9     -1.49      0.00
   -5   -4    9      0.46      0.00
   -4   -4    9      0.11      0.00
   -3   -4    9     -0.95      0.00
   -2   -4    9     -0.03      0.00
   -1   -4    9      2.55      0.00
    0   -4    9     -1.10      0.00
    1   -4    9     -2.61      0.00
    2   -4    9      2.81      0.00
    3   -4    9     -0.57      0.00
    4   -4    9     -0.46      0.00
    5   -4    9     -0.60      0.00
    6   -4    9      1.86      0.00
    7   -4    9     -1.50      0.00
    8   -4    9      0.56      0.00
    9   -4    9     -0.28      0.00
   10   -4    9      0.53      0.00
  -10   -3    9      0.37      0.00
   -9   -3    9     -0.67      0.00
   -8   -3    9      1.26      0.00
   -7   -3    9     -0.76      0.00
   -6   -3    9     -0.06      0.00
   -5   -3    9     -0.08      0.00
   -4   -3    9      0.14      0.00
   -3   -3    9     -1.32      0.00
   -2   -3    9      2.71      0.00
   -1   -3    9     -0.14      0.00
    0   -3    9     -3.17      0.00
    1   -3    9      2.44      0.00
    2   -3    9     -0.23      0.00
    3   -3    9     -0.71      0.00
    4   -3    9     -0.05      0.00
    5   -3    9      1.68      0.00
    6   -3    9     -2.02      0.00
    7   -3    9      0.90      0.00
    8   -3    9      0.08      0.00
    9   -3    9     -0.09      0.00
   10   -3    9     -0.37      0.00
  -11   -2    9      0.05      0.00
  -10   -2    9     -0.20      0.00
   -9   -2    9      0.81      0.00
   -8   -2    9     -0.74      0.00
   -7   -2    9      0.31      0.00
   -6   -2    9     -0.50      0.00
   -5   -2    9      0.52      0.00
   -4   -2    9     -1.22      0.00
   -3   -2    9      2.02      0.00
   -2   -2    9      0.03      0.00
   -1   -2    9     -2.35      0.00
    0   -2    9      1.78      0.00
    1   -2    9     -0.33      0.00
    2   -2    9     -0.70      0.00
    3   -2    9      0.23      0.00
    4   -2    9      1.86      0.00
    5   -2    9     -2.41      0.00
    6   -2    9      0.75      0.00
    7   -2    9      0.78      0.00
    8   -2    9     -0.82      0.00
    9   -2    9     -0.30      0.00
   10   -2    9      0.97      0.00
  -11   -1    9      0.06      0.00
  -10   -1    9      1.00      0.00
   -9   -1    9     -1.28      0.00
   -8   -1    9      0.56      0.00
   -7   -1    9     -0.23      0.00
   -6   -1    9      0.25      0.00
   -5   -1    9     -1.04      0.00
   -4   -1    9      2.04      0.00
   -3   -1    9     -0.76      0.00
   -2   -1    9     -1.54      0.00
   -1   -1    9      2.10      0.00
    0   -1    9     -0.78      0.00
    1   -1    9     -1.08      0.00
    2   -1    9      0.32      0.00
    3   -1    9      2.62      0.00
    4   -1    9     -2.84      0.00
    5   -1    9      0.64      0.00
    6   -1    9      0.86      0.00
    7   -1    9     -1.11      0.00
    8   -1    9     -0.05      0.00
    9   -1    9      1.36      0.00
  -11    0    9      0.95      0.00
  -10    0    9     -0.74      0.00
   -9    0    9     -0.09      0.00
   -8    0    9      0.10      0.00
   -7    0    9      0.38      0.00
   -6    0    9     -1.36      0.00
   -5    0    9      2.35      0.00
   -4    0    9     -0.99      0.00
   -3    0    9     -2.01      0.00
   -2    0    9      2.90      0.00
   -1    0    9     -0.21      0.00
    0    0    9     -2.66      0.00
    1    0    9      0.67      0.00
    2    0    9      3.21      0.00
    3    0    9     -2.72      0.00
    4    0    9      0.34      0.00
    5    0    9      0.71      0.00
    6    0    9     -1.65      0.00
    7    0    9      1.08      0.00
    8    0    9      0.81      0.00
    9    0    9     -1.03      0.00
  -12    1    9      0.00      0.00
  -11    1    9      0.76      0.00
  -10    1    9     -0.66      0.00
   -9    1    9     -0.26      0.00
   -8    1    9      0.58      0.00
   -7    1    9     -1.07      0.00
   -6    1    9      1.89      0.00
   -5    1    9     -0.40      0.00
   -4    1    9     -2.76      0.00
   -3    1    9      2.84      0.00
   -2    1    9      1.39      0.00
   -1    1    9     -4.12      0.00
    0    1    9      0.60      0.00
    1    1    9      3.48      0.00
    2    1    9     -2.20      0.00
    3    1    9      0.15      0.00
    4    1    9      0.54      0.00
    5    1    9     -2.31      0.00
    6    1    9      2.30      0.00
    7    1    9     -0.15      0.00
    8    1    9     -0.34      0.00
  -12    2    9      1.46      0.00
  -11    2    9     -0.46      0.00
  -10    2    9     -0.56      0.00
   -9    2    9      0.08      0.00
   -8    2    9     -0.27      0.00
   -7    2    9      1.39      0.00
   -6    2    9     -0.12      0.00
   -5    2    9     -2.71      0.00
   -4    2    9      2.10      0.00
   -3    2    9      2.08      0.00
   -2    2    9     -3.53      0.00
   -1    2    9     -0.37      0.00
    0    2    9      3.14      0.00
    1    2    9     -1.37      0.00
    2    2    9      0.02      0.00
    3    2    9      0.63      0.00
    4    2    9     -2.80      0.00
    5    2    9      2.80      0.00
    6    2    9     -0.90      0.00
    7    2    9      0.59      0.00
    8    2    9     -0.24      0.00
  -12    3    9     -0.25      0.00
  -11    3    9     -0.03      0.00
  -10    3    9     -0.55      0.00
   -9    3    9     -0.21      0.00
   -8    3    9      1.49      0.00
   -7    3    9     -0.15      0.00
   -6    3    9     -2.16      0.00
   -5    3    9      1.28      0.00
   -4    3    9      1.67      0.00
   -3    3    9     -1.94      0.00
   -2    3    9     -0.62      0.00
   -1    3    9      1.41      0.00
    0    3    9     -0.08      0.00
    1    3    9     -0.07      0.00
    2    3    9      0.75      0.00
    3    3    9     -2.68      0.00
    4    3    9      2.13      0.00
    5    3    9     -0.71      0.00
    6    3    9      0.77      0.00
    7    3    9      0.11      0.00
  -12    4    9      0.73      0.00
  -11    4    9     -0.61      0.00
  -10    4    9     -0.63      0.00
   -9    4    9      1.25      0.00
   -8    4    9      0.27      0.00
   -7    4    9     -1.59      0.00
   -6    4    9      0.52      0.00
   -5    4    9      1.02      0.00
   -4    4    9     -0.83      0.00
   -3    4    9      0.09      0.00
   -2    4    9     -0.41      0.00
   -1    4    9      0.41      0.00
    0    4    9      0.44      0.00
    1    4    9      0.44      0.00
    2    4    9     -1.89      0.00
    3    4    9      0.84      0.00
    4    4    9      0.11      0.00
    5    4    9      0.27      0.00
    6    4    9      0.55      0.00
  -12    5    9     -0.56      0.00
  -11    5    9     -0.32      0.00
  -10    5    9      0.30      0.00
   -9    5    9      0.81      0.00
   -8    5    9     -1.20      0.00
   -7    5    9      0.39      0.00
   -6    5    9      0.11      0.00
   -5    5    9     -0.13      0.00
   -4    5    9      0.71      0.00
   -3    5    9     -1.18      0.00
   -2    5    9      0.30      0.00
   -1    5    9      0.49      0.00
    0    5    9      0.70      0.00
    1    5    9     -1.57      0.00
    2    5    9      0.29      0.00
    3    5    9      0.34      0.00
    4    5    9      0.04      0.00
    5    5    9      0.51      0.00
  -12    6    9      0.21      0.00
  -11    6    9      0.00      0.00
  -10    6    9      0.45      0.00
   -9    6    9     -0.94      0.00
   -8    6    9      0.85      0.00
   -7    6    9     -0.56      0.00
   -6    6    9     -0.11      0.00
   -5    6    9      1.14      0.00
   -4    6    9     -1.32      0.00
   -3    6    9      0.54      0.00
   -2    6    9     -0.49      0.00
   -1    6    9      1.53      0.00
    0    6    9     -1.55      0.00
    1    6    9      0.30      0.00
    2    6    9     -0.01      0.00
    3    6    9      0.18      0.00
    4    6    9      0.40      0.00
    5    6    9     -0.34      0.00
  -12    7    9      0.50      0.00
  -11    7    9     -0.17      0.00
  -10    7    9     -1.03      0.00
   -9    7    9      1.33      0.00
   -8    7    9     -0.57      0.00
   -7    7    9     -0.30      0.00
   -6    7    9      0.68      0.00
   -5    7    9     -0.41      0.00
   -4    7    9      0.31      0.00
   -3    7    9     -1.10      0.00
   -2    7    9      1.80      0.00
   -1    7    9     -1.18      0.00
    0    7    9      0.26      0.00
    1    7    9     -0.49      0.00
    2    7    9      0.45      0.00
    3    7    9      0.50      0.00
    4    7    9     -0.56      0.00
  -12    8    9      0.05      0.00
  -11    8    9     -1.27      0.00
  -10    8    9      1.28      0.00
   -9    8    9     -0.24      0.00
   -8    8    9     -0.02      0.00
   -7    8    9     -0.66      0.00
   -6    8    9      1.02      0.00
   -5    8    9     -0.13      0.00
   -4    8    9     -1.34      0.00
   -3    8    9      1.80      0.00
   -2    8    9     -0.88      0.00
   -1    8    9      0.25      0.00
    0    8    9     -0.75      0.00
    1    8    9      0.52      0.00
    2    8    9      0.77      0.00
  -11    9    9      0.44      0.00
  -10    9    9      0.30      0.00
   -9    9    9      0.05      0.00
   -8    9    9     -1.17      0.00
   -7    9    9      1.14      0.00
   -6    9    9      0.46      0.00
   -5    9    9     -1.85      0.00
   -4    9    9      1.60      0.00
   -3    9    9     -0.34      0.00
   -2    9    9     -0.17      0.00
   -1    9    9     -0.36      0.00
    0    9    9      0.12      0.00
    1    9    9      0.97      0.00
  -10   10    9     -0.36      0.00
   -9   10    9     -0.47      0.00
   -8   10    9      0.11      0.00
   -7   10    9      1.37      0.00
   -6   10    9     -1.76      0.00
   -5   10    9      0.45      0.00
   -4   10    9      0.82      0.00
   -3   10    9     -0.81      0.00
   -2   10    9      0.19      0.00
   -1   10    9     -0.21      0.00
   -9   11    9     -0.47      0.00
   -8   11    9      1.28      0.00
   -7   11    9     -0.67      0.00
   -6   11    9     -0.97      0.00
   -5   11    9      1.49      0.00
   -4   11    9     -0.79      0.00
    2  -13   10      0.63      0.00
    4  -13   10      0.82      0.00
    5  -13   10     -1.09      0.00
    6  -13   10      0.50      0.00
   -1  -12   10      2.05      0.00
    0  -12   10     -1.18      0.00
    1  -12   10      0.55      0.00
    2  -12   10     -0.58      0.00
    3  -12   10      1.01      0.00
    4  -12   10     -1.18      0.00
    5  -12   10      0.18      0.00
    6  -12   10      0.59      0.00
    7  -12   10      0.08      0.00
    8  -12   10     -0.58      0.00
   -3  -11   10     -0.89      0.00
   -2  -11   10      1.66      0.00
   -1  -11   10     -0.95      0.00
    0  -11   10      0.54      0.00
    1  -11   10     -0.55      0.00
    2  -11   10      0.91      0.00
    3  -11   10     -1.26      0.00
    4  -11   10      0.76      0.00
    5  -11   10     -0.40      0.00
    6  -11   10      0.73      0.00
    7  -11   10     -0.45      0.00
    8  -11   10     -0.15      0.00
    9  -11   10     -0.07      0.00
   -4  -10   10     -0.52      0.00
   -3  -10   10      0.92      0.00
   -2  -10   10     -0.68      0.00
   -1  -10   10      0.69      0.00
    0  -10   10     -0.68      0.00
    1  -10   10      1.00      0.00
    2  -10   10     -1.51      0.00
    3  -10   10      1.04      0.00
    4  -10   10     -0.25      0.00
    5  -10   10     -0.22      0.00
    6  -10   10      0.77      0.00
    7  -10   10     -0.72      0.00
    8  -10   10      0.07      0.00
    9  -10   10     -0.09      0.00
   -5   -9   10      0.00      0.00
   -4   -9   10     -0.21      0.00
   -3   -9   10      0.03      0.00
   -2   -9   10      0.49      0.00
   -1   -9   10     -0.83      0.00
    0   -9   10      1.42      0.00
    1   -9   10     -1.80      0.00
    2   -9   10      0.62      0.00
    3   -9   10      0.85      0.00
    4   -9   10     -1.23      0.00
    5   -9   10      0.94      0.00
    6   -9   10     -0.17      0.00
    7   -9   10     -0.41      0.00
    8   -9   10      0.04      0.00
    9   -9   10      0.70      0.00
   10   -9   10     -0.94      0.00
   -6   -8   10      0.68      0.00
   -5   -8   10     -0.88      0.00
   -4   -8   10      0.25      0.00
   -3   -8   10      0.82      0.00
   -2   -8   10     -1.75      0.00
   -1   -8   10      2.61      0.00
    0   -8   10     -2.74      0.00
    1   -8   10      0.81      0.00
    2   -8   10      1.23      0.00
    3   -8   10     -1.31      0.00
    4   -8   10      0.52      0.00
    5   -8   10      0.00      0.00
    6   -8   10     -0.13      0.00
    7   -8   10     -0.06      0.00
    8   -8   10      0.66      0.00
    9   -8   10     -1.54      0.00
   10   -8   10      1.53      0.00
   -7   -7   10      0.43      0.00
   -6   -7   10     -0.19      0.00
   -5   -7   10     -0.20      0.00
   -4   -7   10      1.19      0.00
   -3   -7   10     -2.32      0.00
   -2   -7   10      3.09      0.00
   -1   -7   10     -2.97      0.00
    0   -7   10      0.60      0.00
    1   -7   10      2.01      0.00
    2   -7   10     -2.13      0.00
    3   -7   10      1.24      0.00
    4   -7   10     -1.07      0.00
    5   -7   10      0.94      0.00
    6   -7   10     -0.28      0.00
    7   -7   10      0.40      0.00
    8   -7   10     -1.85      0.00
    9   -7   10      2.24      0.00
   10   -7   10     -0.81      0.00
   -8   -6   10     -0.27      0.00
   -7   -6   10      0.30      0.00
   -6   -6   10      0.25      0.00
   -5   -6   10      0.46      0.00
   -4   -6   10     -1.69      0.00
   -3   -6   10      2.29      0.00
   -2   -6   10     -2.07      0.00
   -1   -6   10     -0.21      0.00
    0   -6   10      2.61      0.00
    1   -6   10     -2.22      0.00
    2   -6   10      1.16      0.00
    3   -6   10     -1.46      0.00
    4   -6   10      1.57      0.00
    5   -6   10     -0.47      0.00
    6   -6   10      0.09      0.00
    7   -6   10     -1.53      0.00
    8   -6   10      2.19      0.00
    9   -6   10     -0.87      0.00
   10   -6   10     -0.08      0.00
   -9   -5   10     -0.20      0.00
   -8   -5   10     -0.18      0.00
   -7   -5   10      0.82      0.00
   -6   -5   10      0.20      0.00
   -5   -5   10     -1.34      0.00
   -4   -5   10      1.54      0.00
   -3   -5   10     -1.34      0.00
   -2   -5   10     -0.21      0.00
   -1   -5   10      1.36      0.00
    0   -5   10     -0.20      0.00
    1   -5   10     -0.19      0.00
    2   -5   10     -1.46      0.00
    3   -5   10      2.28      0.00
    4   -5   10     -1.11      0.00
    5   -5   10      0.00      0.00
    6   -5   10     -0.67      0.00
    7   -5   10      1.37      0.00
    8   -5   10     -0.71      0.00
    9   -5   10      0.20      0.00
   10   -5   10     -0.38      0.00
   -9   -4   10     -0.42      0.00
   -8   -4   10      0.33      0.00
   -7   -4   10      0.70      0.00
   -6   -4   10     -0.98      0.00
   -5   -4   10      0.62      0.00
   -4   -4   10     -0.72      0.00
   -3   -4   10      0.26      0.00
   -2   -4   10     -0.41      0.00
   -1   -4   10      1.70      0.00
    0   -4   10     -0.77      0.00
    1   -4   10     -2.00      0.00
    2   -4   10      2.94      0.00
    3   -4   10     -1.58      0.00
    4   -4   10     -0.11      0.00
    5   -4   10      0.27      0.00
    6   -4   10      0.59      0.00
    7   -4   10     -0.84      0.00
    8   -4   10      0.74      0.00
    9   -4   10     -0.77      0.00
   10   -4   10      0.74      0.00
  -10   -3   10     -0.26      0.00
   -9   -3   10      0.02      0.00
   -8   -3   10      0.47      0.00
   -7   -3   10     -0.10      0.00
   -6   -3   10     -0.31      0.00
   -5   -3   10     -0.21      0.00
   -4   -3   10      0.43      0.00
   -3   -3   10     -1.06      0.00
   -2   -3   10      2.06      0.00
   -1   -3   10     -0.69      0.00
    0   -3   10     -1.91      0.00
    1   -3   10      2.72      0.00
    2   -3   10     -1.66      0.00
    3   -3   10     -0.13      0.00
    4   -3   10      0.70      0.00
    5   -3   10      0.44      0.00
    6   -3   10     -1.20      0.00
    7   -3   10      0.85      0.00
    8   -3   10     -0.31      0.00
    9   -3   10      0.22      0.00
  -10   -2   10      0.37      0.00
   -9   -2   10      0.15      0.00
   -8   -2   10     -0.14      0.00
   -7   -2   10     -0.25      0.00
   -6   -2   10      0.05      0.00
   -5   -2   10      0.12      0.00
   -4   -2   10     -0.78      0.00
   -3   -2   10      1.91      0.00
   -2   -2   10     -1.16      0.00
   -1   -2   10     -1.16      0.00
    0   -2   10      2.65      0.00
    1   -2   10     -2.03      0.00
    2   -2   10     -0.14      0.00
    3   -2   10      0.72      0.00
    4   -2   10      0.98      0.00
    5   -2   10     -1.70      0.00
    6   -2   10      0.75      0.00
    7   -2   10      0.23      0.00
    8   -2   10     -0.34      0.00
    9   -2   10     -0.47      0.00
  -11   -1   10      0.26      0.00
  -10   -1   10      0.65      0.00
   -9   -1   10     -0.77      0.00
   -8   -1   10     -0.13      0.00
   -7   -1   10      0.43      0.00
   -6   -1   10     -0.17      0.00
   -5   -1   10     -0.79      0.00
   -4   -1   10      2.27      0.00
   -3   -1   10     -1.78      0.00
   -2   -1   10     -1.21      0.00
   -1   -1   10      3.58      0.00
    0   -1   10     -2.24      0.00
    1   -1   10     -0.95      0.00
    2   -1   10      0.70      0.00
    3   -1   10      2.14      0.00
    4   -1   10     -2.57      0.00
    5   -1   10      1.20      0.00
    6   -1   10     -0.22      0.00
    7   -1   10     -0.34      0.00
    8   -1   10     -0.25      0.00
    9   -1   10      1.26      0.00
  -11    0   10      0.77      0.00
  -10    0   10     -0.10      0.00
   -9    0   10     -0.80      0.00
   -8    0   10      0.42      0.00
   -7    0   10      0.25      0.00
   -6    0   10     -1.18      0.00
   -5    0   10      2.54      0.00
   -4    0   10     -1.67      0.00
   -3    0   10     -2.09      0.00
   -2    0   10      4.20      0.00
   -1    0   10     -1.15      0.00
    0    0   10     -2.59      0.00
    1    0   10      0.72      0.00
    2    0   10      3.14      0.00
    3    0   10     -3.04      0.00
    4    0   10      1.60      0.00
    5    0   10     -0.80      0.00
    6    0   10     -0.59      0.00
    7    0   10      0.66      0.00
    8    0   10      0.70      0.00
  -12    1   10     -0.12      0.00
  -11    1   10      1.41      0.00
  -10    1   10     -1.26      0.00
   -9    1   10     -0.23      0.00
   -8    1   10      0.60      0.00
   -7    1   10     -0.86      0.00
   -6    1   10      2.11      0.00
   -5    1   10     -1.21      0.00
   -4    1   10     -2.37      0.00
   -3    1   10      3.45      0.00
   -2    1   10      0.43      0.00
   -1    1   10     -3.29      0.00
    0    1   10      0.10      0.00
    1    1   10      3.52      0.00
    2    1   10     -2.77      0.00
    3    1   10      1.63      0.00
    4    1   10     -0.95      0.00
    5    1   10     -1.07      0.00
    6    1   10      1.37      0.00
    7    1   10      0.13      0.00
    8    1   10     -0.46      0.00
  -12    2   10      1.80      0.00
  -11    2   10     -0.90      0.00
  -10    2   10     -0.50      0.00
   -9    2   10      0.09      0.00
   -8    2   10     -0.17      0.00
   -7    2   10      1.71      0.00
   -6    2   10     -1.05      0.00
   -5    2   10     -1.88      0.00
   -4    2   10      2.28      0.00
   -3    2   10      0.74      0.00
   -2    2   10     -1.91      0.00
   -1    2   10     -1.09      0.00
    0    2   10      3.05      0.00
    1    2   10     -1.91      0.00
    2    2   10      1.39      0.00
    3    2   10     -0.60      0.00
    4    2   10     -1.55      0.00
    5    2   10      1.50      0.00
    6    2   10     -0.21      0.00
    7    2   10      0.21      0.00
  -12    3   10     -0.46      0.00
  -11    3   10      0.06      0.00
  -10    3   10     -0.50      0.00
   -9    3   10     -0.20      0.00
   -8    3   10      1.61      0.00
   -7    3   10     -0.71      0.00
   -6    3   10     -1.43      0.00
   -5    3   10      1.35      0.00
   -4    3   10      0.32      0.00
   -3    3   10     -0.29      0.00
   -2    3   10     -1.39      0.00
   -1    3   10      1.59      0.00
    0    3   10     -0.83      0.00
    1    3   10      1.13      0.00
    2    3   10     -0.12      0.00
    3    3   10     -1.82      0.00
    4    3   10      1.18      0.00
    5    3   10     -0.17      0.00
    6    3   10      0.47      0.00
    7    3   10      0.20      0.00
  -12    4   10      0.71      0.00
  -11    4   10     -0.59      0.00
  -10    4   10     -0.40      0.00
   -9    4   10      0.99      0.00
   -8    4   10      0.08      0.00
   -7    4   10     -1.10      0.00
   -6    4   10      0.55      0.00
   -5    4   10      0.11      0.00
   -4    4   10      0.40      0.00
   -3    4   10     -0.94      0.00
   -2    4   10      0.54      0.00
   -1    4   10     -0.68      0.00
    0    4   10      1.40      0.00
    1    4   10     -0.07      0.00
    2    4   10     -1.59      0.00
    3    4   10      0.63      0.00
    4    4   10      0.16      0.00
    5    4   10      0.18      0.00
    6    4   10      0.47      0.00
  -12    5   10     -0.62      0.00
  -11    5   10      0.08      0.00
  -10    5   10      0.08      0.00
   -9    5   10      0.49      0.00
   -8    5   10     -0.85      0.00
   -7    5   10      0.48      0.00
   -6    5   10     -0.36      0.00
   -5    5   10      0.64      0.00
   -4    5   10     -0.55      0.00
   -3    5   10      0.37      0.00
   -2    5   10     -0.97      0.00
   -1    5   10      1.26      0.00
    0    5   10      0.32      0.00
    1    5   10     -1.53      0.00
    2    5   10      0.60      0.00
    3    5   10     -0.10      0.00
    4    5   10      0.31      0.00
    5    5   10      0.26      0.00
  -12    6   10      0.42      0.00
  -11    6   10      0.07      0.00
  -10    6   10      0.04      0.00
   -9    6   10     -0.83      0.00
   -8    6   10      1.04      0.00
   -7    6   10     -0.57      0.00
   -6    6   10      0.04      0.00
   -5    6   10      0.19      0.00
   -4    6   10      0.19      0.00
   -3    6   10     -0.75      0.00
   -2    6   10      0.30      0.00
   -1    6   10      1.13      0.00
    0    6   10     -1.60      0.00
    1    6   10      0.85      0.00
    2    6   10     -0.85      0.00
    3    6   10      0.95      0.00
    4    6   10     -0.19      0.00
  -12    7   10      0.52      0.00
  -11    7   10     -0.29      0.00
  -10    7   10     -1.06      0.00
   -9    7   10      1.27      0.00
   -8    7   10     -0.06      0.00
   -7    7   10     -0.76      0.00
   -6    7   10      0.31      0.00
   -5    7   10      0.76      0.00
   -4    7   10     -1.04      0.00
   -3    7   10     -0.08      0.00
   -2    7   10      1.30      0.00
   -1    7   10     -1.16      0.00
    0    7   10      0.63      0.00
    1    7   10     -1.21      0.00
    2    7   10      1.40      0.00
    3    7   10     -0.37      0.00
  -11    8   10     -1.11      0.00
  -10    8   10      0.95      0.00
   -9    8   10      0.23      0.00
   -8    8   10     -0.34      0.00
   -7    8   10     -0.92      0.00
   -6    8   10      2.03      0.00
   -5    8   10     -1.53      0.00
   -4    8   10     -0.18      0.00
   -3    8   10      1.16      0.00
   -2    8   10     -0.56      0.00
   -1    8   10      0.05      0.00
    0    8   10     -0.89      0.00
    1    8   10      1.25      0.00
    2    8   10     -0.24      0.00
  -11    9   10      0.41      0.00
  -10    9   10      0.03      0.00
   -9    9   10      0.42      0.00
   -8    9   10     -1.61      0.00
   -7    9   10      1.88      0.00
   -6    9   10     -0.49      0.00
   -5    9   10     -1.09      0.00
   -4    9   10      1.12      0.00
   -3    9   10      0.08      0.00
   -2    9   10     -0.67      0.00
   -1    9   10     -0.09      0.00
    0    9   10      0.58      0.00
  -10   10   10      0.25      0.00
   -9   10   10     -0.83      0.00
   -8   10   10      0.37      0.00
   -7   10   10      1.14      0.00
   -6   10   10     -1.68      0.00
   -5   10   10      0.44      0.00
   -4   10   10      0.98      0.00
   -3   10   10     -1.19      0.00
   -2   10   10      0.53      0.00
   -1   10   10     -0.06      0.00
   -8   11   10      1.35      0.00
   -7   11   10     -0.98      0.00
   -6   11   10     -0.56      0.00
   -5   11   10      1.29      0.00
   -4   11   10     -0.88      0.00
    3  -13   11     -0.55      0.00
    4  -13   11      0.85      0.00
    0  -12   11     -0.91      0.00
    1  -12   11      0.76      0.00
    2  -12   11     -0.74      0.00
    3  -12   11      0.89      0.00
    4  -12   11     -0.84      0.00
    5  -12   11      0.02      0.00
    6  -12   11      0.41      0.00
    7  -12   11      0.24      0.00
   -1  -11   11     -0.65      0.00
    0  -11   11      0.86      0.00
    1  -11   11     -0.88      0.00
    2  -11   11      0.90      0.00
    3  -11   11     -1.12      0.00
    4  -11   11      0.99      0.00
    5  -11   11     -0.97      0.00
    6  -11   11      1.07      0.00
    7  -11   11     -0.56      0.00
    8  -11   11      0.07      0.00
   -4  -10   11     -0.28      0.00
   -3  -10   11      0.29      0.00
   -2  -10   11     -0.28      0.00
   -1  -10   11      0.54      0.00
    0  -10   11     -0.61      0.00
    1  -10   11      1.05      0.00
    2  -10   11     -1.86      0.00
    3  -10   11      1.86      0.00
    4  -10   11     -1.25      0.00
    5  -10   11      0.34      0.00
    6  -10   11      0.56      0.00
    7  -10   11     -0.47      0.00
    8  -10   11     -0.23      0.00
    9  -10   11      0.37      0.00
   -4   -9   11     -0.42      0.00
   -3   -9   11      0.68      0.00
   -2   -9   11     -0.58      0.00
   -1   -9   11      0.09      0.00
    0   -9   11      1.24      0.00
    1   -9   11     -2.47      0.00
    2   -9   11      2.02      0.00
    3   -9   11     -0.74      0.00
    4   -9   11     -0.25      0.00
    5   -9   11      0.64      0.00
    6   -9   11     -0.13      0.00
    7   -9   11     -0.45      0.00
    8   -9   11      0.44      0.00
    9   -9   11     -0.03      0.00
   -6   -8   11      0.22      0.00
   -5   -8   11     -0.63      0.00
   -4   -8   11      0.96      0.00
   -3   -8   11     -0.77      0.00
   -2   -8   11     -0.38      0.00
   -1   -8   11      2.24      0.00
    0   -8   11     -3.48      0.00
    1   -8   11      2.70      0.00
    2   -8   11     -1.11      0.00
    3   -8   11      0.29      0.00
    4   -8   11     -0.06      0.00
    5   -8   11      0.02      0.00
    6   -8   11      0.00      0.00
    7   -8   11      0.22      0.00
    8   -8   11     -0.10      0.00
    9   -8   11     -0.95      0.00
   -7   -7   11     -0.28      0.00
   -6   -7   11      0.32      0.00
   -5   -7   11      0.35      0.00
   -4   -7   11     -0.26      0.00
   -3   -7   11     -1.03      0.00
   -2   -7   11      2.55      0.00
   -1   -7   11     -3.44      0.00
    0   -7   11      2.55      0.00
    1   -7   11     -0.75      0.00
    2   -7   11     -0.01      0.00
    3   -7   11      0.09      0.00
    4   -7   11     -0.49      0.00
    5   -7   11      0.71      0.00
    6   -7   11      0.02      0.00
    7   -7   11     -0.30      0.00
    8   -7   11     -1.06      0.00
    9   -7   11      1.65      0.00
   -8   -6   11     -0.74      0.00
   -7   -6   11      0.52      0.00
   -6   -6   11      0.68      0.00
   -5   -6   11     -0.63      0.00
   -4   -6   11     -0.50      0.00
   -3   -6   11      1.42      0.00
   -2   -6   11     -2.08      0.00
   -1   -6   11      1.42      0.00
    0   -6   11      0.01      0.00
    1   -6   11     -0.05      0.00
    2   -6   11     -0.48      0.00
    3   -6   11     -0.09      0.00
    4   -6   11      0.77      0.00
    5   -6   11     -0.17      0.00
    6   -6   11     -0.34      0.00
    7   -6   11     -0.69      0.00
    8   -6   11      1.12      0.00
    9   -6   11      0.04      0.00
   -9   -5   11     -0.25      0.00
   -8   -5   11     -0.25      0.00
   -7   -5   11      1.01      0.00
   -6   -5   11     -0.46      0.00
   -5   -5   11     -0.29      0.00
   -4   -5   11      0.60      0.00
   -3   -5   11     -1.22      0.00
   -2   -5   11      1.07      0.00
   -1   -5   11     -0.59      0.00
    0   -5   11      1.43      0.00
    1   -5   11     -1.87      0.00
    2   -5   11      0.44      0.00
    3   -5   11      1.04      0.00
    4   -5   11     -0.82      0.00
    5   -5   11     -0.17      0.00
    6   -5   11      0.15      0.00
    7   -5   11      0.00      0.00
    8   -5   11      0.61      0.00
    9   -5   11     -0.63      0.00
   -9   -4   11     -0.38      0.00
   -8   -4   11      0.24      0.00
   -7   -4   11      0.41      0.00
   -6   -4   11     -0.25      0.00
   -5   -4   11     -0.04      0.00
   -4   -4   11     -0.65      0.00
   -3   -4   11      1.01      0.00
   -2   -4   11     -1.35      0.00
   -1   -4   11      2.48      0.00
    0   -4   11     -2.33      0.00
    1   -4   11      0.30      0.00
    2   -4   11      1.40      0.00
    3   -4   11     -1.21      0.00
    4   -4   11     -0.28      0.00
    5   -4   11      1.03      0.00
    6   -4   11     -0.71      0.00
    7   -4   11      0.48      0.00
    8   -4   11     -0.29      0.00
    9   -4   11     -0.06      0.00
  -10   -3   11     -0.12      0.00
   -9   -3   11     -0.06      0.00
   -8   -3   11      0.30      0.00
   -7   -3   11      0.30      0.00
   -6   -3   11     -0.73      0.00
   -5   -3   11      0.10      0.00
   -4   -3   11      0.41      0.00
   -3   -3   11     -1.10      0.00
   -2   -3   11      2.44      0.00
   -1   -3   11     -2.48      0.00
    0   -3   11      0.61      0.00
    1   -3   11      1.29      0.00
    2   -3   11     -1.31      0.00
    3   -3   11     -0.48      0.00
    4   -3   11      1.49      0.00
    5   -3   11     -0.73      0.00
    6   -3   11      0.06      0.00
    7   -3   11     -0.15      0.00
    8   -3   11      0.32      0.00
    9   -3   11     -0.18      0.00
  -10   -2   11      0.33      0.00
   -9   -2   11      0.10      0.00
   -8   -2   11      0.05      0.00
   -7   -2   11     -0.66      0.00
   -6   -2   11      0.67      0.00
   -5   -2   11     -0.43      0.00
   -4   -2   11     -0.47      0.00
   -3   -2   11      2.38      0.00
   -2   -2   11     -3.06      0.00
   -1   -2   11      0.92      0.00
    0   -2   11      1.92      0.00
    1   -2   11     -1.80      0.00
    2   -2   11     -0.88      0.00
    3   -2   11      1.80      0.00
    4   -2   11     -0.37      0.00
    5   -2   11     -0.37      0.00
    6   -2   11      0.06      0.00
    7   -2   11      0.22      0.00
    8   -2   11     -0.18      0.00
    9   -2   11     -0.28      0.00
  -11   -1   11      0.10      0.00
  -10   -1   11      0.74      0.00
   -9   -1   11     -0.51      0.00
   -8   -1   11     -0.71      0.00
   -7   -1   11      1.17      0.00
   -6   -1   11     -0.91      0.00
   -5   -1   11     -0.26      0.00
   -4   -1   11      2.55      0.00
   -3   -1   11     -3.22      0.00
   -2   -1   11      0.07      0.00
   -1   -1   11      3.33      0.00
    0   -1   11     -1.86      0.00
    1   -1   11     -2.03      0.00
    2   -1   11      2.00      0.00
    3   -1   11      0.63      0.00
    4   -1   11     -1.38      0.00
    5   -1   11      1.13      0.00
    6   -1   11     -1.00      0.00
    7   -1   11      0.44      0.00
    8   -1   11     -0.35      0.00
  -11    0   11      0.86      0.00
  -10    0   11      0.23      0.00
   -9    0   11     -1.40      0.00
   -8    0   11      1.05      0.00
   -7    0   11     -0.56      0.00
   -6    0   11     -0.32      0.00
   -5    0   11      2.42      0.00
   -4    0   11     -2.69      0.00
   -3    0   11     -0.90      0.00
   -2    0   11      3.60      0.00
   -1    0   11     -0.57      0.00
    0    0   11     -3.44      0.00
    1    0   11      1.85      0.00
    2    0   11      1.63      0.00
    3    0   11     -2.15      0.00
    4    0   11      1.98      0.00
    5    0   11     -1.78      0.00
    6    0   11      0.39      0.00
    7    0   11      0.19      0.00
    8    0   11      0.31      0.00
  -11    1   11      1.41      0.00
  -10    1   11     -1.59      0.00
   -9    1   11      0.28      0.00
   -8    1   11     -0.21      0.00
   -7    1   11      0.07      0.00
   -6    1   11      1.87      0.00
   -5    1   11     -2.18      0.00
   -4    1   11     -0.81      0.00
   -3    1   11      2.35      0.00
   -2    1   11      0.83      0.00
   -1    1   11     -3.55      0.00
    0    1   11      1.12      0.00
    1    1   11      1.81      0.00
    2    1   11     -1.90      0.00
    3    1   11      2.02      0.00
    4    1   11     -1.66      0.00
    5    1   11     -0.13      0.00
    6    1   11      0.46      0.00
    7    1   11      0.32      0.00
  -12    2   11      1.39      0.00
  -11    2   11     -0.93      0.00
  -10    2   11     -0.09      0.00
   -9    2   11     -0.54      0.00
   -8    2   11      0.50      0.00
   -7    2   11      1.50      0.00
   -6    2   11     -1.77      0.00
   -5    2   11     -0.49      0.00
   -4    2   11      1.30      0.00
   -3    2   11      0.79      0.00
   -2    2   11     -1.92      0.00
   -1    2   11      0.01      0.00
    0    2   11      1.34      0.00
    1    2   11     -1.25      0.00
    2    2   11      1.92      0.00
    3    2   11     -1.33      0.00
    4    2   11     -0.51      0.00
    5    2   11      0.29      0.00
    6    2   11      0.44      0.00
    7    2   11     -0.09      0.00
  -12    3   11     -0.23      0.00
  -11    3   11      0.09      0.00
  -10    3   11     -0.66      0.00
   -9    3   11      0.12      0.00
   -8    3   11      1.34      0.00
   -7    3   11     -0.98      0.00
   -6    3   11     -0.65      0.00
   -5    3   11      0.86      0.00
   -4    3   11      0.20      0.00
   -3    3   11     -0.31      0.00
   -2    3   11     -0.62      0.00
   -1    3   11      0.68      0.00
    0    3   11     -0.85      0.00
    1    3   11      1.98      0.00
    2    3   11     -1.10      0.00
    3    3   11     -0.74      0.00
    4    3   11      0.15      0.00
    5    3   11      0.45      0.00
    6    3   11      0.04      0.00
  -12    4   11      0.21      0.00
  -11    4   11     -0.29      0.00
  -10    4   11     -0.32      0.00
   -9    4   11      0.91      0.00
   -8    4   11     -0.28      0.00
   -7    4   11     -0.57      0.00
   -6    4   11      0.37      0.00
   -5    4   11      0.00      0.00
   -4    4   11      0.36      0.00
   -3    4   11     -0.80      0.00
   -2    4   11      0.68      0.00
   -1    4   11     -1.29      0.00
    0    4   11      2.39      0.00
    1    4   11     -1.20      0.00
    2    4   11     -0.49      0.00
    3    4   11     -0.18      0.00
    4    4   11      0.65      0.00
    5    4   11     -0.24      0.00
  -12    5   11     -0.13      0.00
  -11    5   11     -0.13      0.00
  -10    5   11      0.58      0.00
   -9    5   11     -0.44      0.00
   -8    5   11     -0.16      0.00
   -7    5   11      0.31      0.00
   -6    5   11     -0.23      0.00
   -5    5   11      0.39      0.00
   -4    5   11     -0.66      0.00
   -3    5   11      1.05      0.00
   -2    5   11     -1.97      0.00
   -1    5   11      2.46      0.00
    0    5   11     -1.08      0.00
    1    5   11     -0.17      0.00
    2    5   11     -0.40      0.00
    3    5   11      0.51      0.00
    4    5   11     -0.14      0.00
  -12    6   11     -0.05      0.00
  -11    6   11      0.87      0.00
  -10    6   11     -1.05      0.00
   -9    6   11     -0.04      0.00
   -8    6   11      0.55      0.00
   -7    6   11      0.10      0.00
   -6    6   11     -0.73      0.00
   -5    6   11      0.43      0.00
   -4    6   11      0.81      0.00
   -3    6   11     -1.99      0.00
   -2    6   11      1.80      0.00
   -1    6   11     -0.38      0.00
    0    6   11     -0.21      0.00
    1    6   11     -0.30      0.00
    2    6   11     -0.04      0.00
    3    6   11      0.48      0.00
  -11    7   11     -1.00      0.00
  -10    7   11     -0.20      0.00
   -9    7   11      0.24      0.00
   -8    7   11      1.15      0.00
   -7    7   11     -1.93      0.00
   -6    7   11      1.03      0.00
   -5    7   11      0.97      0.00
   -4    7   11     -2.17      0.00
   -3    7   11      1.35      0.00
   -2    7   11      0.12      0.00
   -1    7   11     -0.20      0.00
    0    7   11     -0.40      0.00
    1    7   11     -0.19      0.00
    2    7   11      0.78      0.00
  -11    8   11     -0.20      0.00
  -10    8   11     -0.20      0.00
   -9    8   11      1.25      0.00
   -8    8   11     -1.24      0.00
   -7    8   11     -0.20      0.00
   -6    8   11      1.95      0.00
   -5    8   11     -2.31      0.00
   -4    8   11      0.89      0.00
   -3    8   11      0.41      0.00
   -2    8   11     -0.08      0.00
   -1    8   11     -0.67      0.00
    0    8   11      0.14      0.00
    1    8   11      0.61      0.00
  -10    9   11      0.24      0.00
   -9    9   11      0.23      0.00
   -8    9   11     -1.30      0.00
   -7    9   11      1.88      0.00
   -6    9   11     -1.09      0.00
   -5    9   11     -0.33      0.00
   -4    9   11      0.72      0.00
   -3    9   11      0.12      0.00
   -2    9   11     -0.85      0.00
   -1    9   11      0.43      0.00
    0    9   11      0.31      0.00
   -9   10   11     -0.88      0.00
   -8   10   11      0.64      0.00
   -7   10   11      0.52      0.00
   -6   10   11     -1.17      0.00
   -5   10   11      0.43      0.00
   -4   10   11      0.58      0.00
   -3   10   11     -0.80      0.00
    0  -12   12     -0.20      0.00
    1  -12   12      0.18      0.00
    2  -12   12      0.22      0.00
    3  -12   12     -0.68      0.00
    4  -12   12      0.86      0.00
    5  -12   12     -1.01      0.00
    6  -12   12      0.72      0.00
   -2  -11   12      0.15      0.00
   -1  -11   12     -0.46      0.00
    0  -11   12      0.70      0.00
    1  -11   12     -0.07      0.00
    2  -11   12     -0.72      0.00
    3  -11   12      0.69      0.00
    4  -11   12     -0.11      0.00
    5  -11   12     -0.63      0.00
    6  -11   12      0.75      0.00
    7  -11   12     -0.09      0.00
   -3  -10   12      0.42      0.00
   -2  -10   12     -0.66      0.00
   -1  -10   12      0.45      0.00
    0  -10   12      0.35      0.00
    1  -10   12     -0.50      0.00
    2  -10   12     -0.36      0.00
    3  -10   12      1.11      0.00
    4  -10   12     -1.18      0.00
    5  -10   12      0.25      0.00
    6  -10   12      0.82      0.00
    7  -10   12     -0.70      0.00
    8  -10   12     -0.05      0.00
   -5   -9   12     -0.05      0.00
   -4   -9   12      0.05      0.00
   -3   -9   12      0.32      0.00
   -2   -9   12     -1.15      0.00
   -1   -9   12      1.49      0.00
    0   -9   12     -0.42      0.00
    1   -9   12     -1.16      0.00
    2   -9   12      1.67      0.00
    3   -9   12     -1.16      0.00
    4   -9   12      0.08      0.00
    5   -9   12      0.76      0.00
    6   -9   12     -0.53      0.00
    7   -9   12     -0.12      0.00
    8   -9   12      0.67      0.00
   -6   -8   12      0.24      0.00
   -5   -8   12     -0.23      0.00
   -4   -8   12      0.91      0.00
   -3   -8   12     -1.69      0.00
   -2   -8   12      1.24      0.00
   -1   -8   12      0.38      0.00
    0   -8   12     -2.03      0.00
    1   -8   12      2.47      0.00
    2   -8   12     -1.93      0.00
    3   -8   12      1.06      0.00
    4   -8   12     -0.14      0.00
    5   -8   12     -0.52      0.00
    6   -8   12      0.61      0.00
    7   -8   12      0.35      0.00
    8   -8   12     -1.11      0.00
    9   -8   12      0.23      0.00
   -7   -7   12     -0.25      0.00
   -6   -7   12      0.43      0.00
   -5   -7   12      0.46      0.00
   -4   -7   12     -1.04      0.00
   -3   -7   12      0.47      0.00
   -2   -7   12      0.54      0.00
   -1   -7   12     -1.69      0.00
    0   -7   12      2.18      0.00
    1   -7   12     -1.75      0.00
    2   -7   12      1.23      0.00
    3   -7   12     -0.61      0.00
    4   -7   12     -0.49      0.00
    5   -7   12      1.10      0.00
    6   -7   12      0.03      0.00
    7   -7   12     -1.19      0.00
    8   -7   12      0.37      0.00
    9   -7   12      0.35      0.00
   -8   -6   12     -0.48      0.00
   -7   -6   12      0.30      0.00
   -6   -6   12      0.73      0.00
   -5   -6   12     -1.05      0.00
   -4   -6   12      0.79      0.00
   -3   -6   12     -0.62      0.00
   -2   -6   12     -0.19      0.00
   -1   -6   12      0.88      0.00
    0   -6   12     -0.88      0.00
    1   -6   12      1.33      0.00
    2   -6   12     -1.71      0.00
    3   -6   12      0.68      0.00
    4   -6   12      0.63      0.00
    5   -6   12     -0.29      0.00
    6   -6   12     -0.65      0.00
    7   -6   12      0.33      0.00
    8   -6   12     -0.17      0.00
    9   -6   12      1.00      0.00
   -8   -5   12     -0.49      0.00
   -7   -5   12      0.87      0.00
   -6   -5   12     -0.59      0.00
   -5   -5   12      0.72      0.00
   -4   -5   12     -1.09      0.00
   -3   -5   12      0.39      0.00
   -2   -5   12      0.40      0.00
   -1   -5   12     -0.86      0.00
    0   -5   12      2.11      0.00
    1   -5   12     -2.89      0.00
    2   -5   12      1.56      0.00
    3   -5   12      0.49      0.00
    4   -5   12     -1.00      0.00
    5   -5   12      0.15      0.00
    6   -5   12      0.35      0.00
    7   -5   12     -0.66      0.00
    8   -5   12      1.33      0.00
    9   -5   12     -1.33      0.00
   -9   -4   12     -0.41      0.00
   -8   -4   12      0.08      0.00
   -7   -4   12      0.33      0.00
   -6   -4   12      0.36      0.00
   -5   -4   12     -1.04      0.00
   -4   -4   12      0.45      0.00
   -3   -4   12      0.16      0.00
   -2   -4   12     -0.67      0.00
   -1   -4   12      2.08      0.00
    0   -4   12     -2.91      0.00
    1   -4   12      1.58      0.00
    2   -4   12      0.57      0.00
    3   -4   12     -1.29      0.00
    4   -4   12      0.30      0.00
    5   -4   12      0.56      0.00
    6   -4   12     -0.60      0.00
    7   -4   12      0.75      0.00
    8   -4   12     -0.99      0.00
    9   -4   12      0.79      0.00
  -10   -3   12     -0.20      0.00
   -9   -3   12      0.05      0.00
   -8   -3   12      0.11      0.00
   -7   -3   12      0.58      0.00
   -6   -3   12     -1.13      0.00
   -5   -3   12      0.76      0.00
   -4   -3   12     -0.55      0.00
   -3   -3   12      0.15      0.00
   -2   -3   12      1.59      0.00
   -1   -3   12     -3.07      0.00
    0   -3   12      2.02      0.00
    1   -3   12      0.46      0.00
    2   -3   12     -1.23      0.00
    3   -3   12     -0.14      0.00
    4   -3   12      0.97      0.00
    5   -3   12     -0.50      0.00
    6   -3   12      0.38      0.00
    7   -3   12     -0.88      0.00
    8   -3   12      1.10      0.00
  -10   -2   12      0.55      0.00
   -9   -2   12     -0.10      0.00
   -8   -2   12      0.26      0.00
   -7   -2   12     -0.89      0.00
   -6   -2   12      1.14      0.00
   -5   -2   12     -1.36      0.00
   -4   -2   12      0.84      0.00
   -3   -2   12      1.57      0.00
   -2   -2   12     -3.64      0.00
   -1   -2   12      2.03      0.00
    0   -2   12      1.35      0.00
    1   -2   12     -1.45      0.00
    2   -2   12     -1.18      0.00
    3   -2   12      1.95      0.00
    4   -2   12     -0.87      0.00
    5   -2   12      0.49      0.00
    6   -2   12     -0.64      0.00
    7   -2   12      0.55      0.00
    8   -2   12     -0.30      0.00
  -11   -1   12      0.22      0.00
  -10   -1   12      0.57      0.00
   -9   -1   12     -0.17      0.00
   -8   -1   12     -1.09      0.00
   -7   -1   12      1.67      0.00
   -6   -1   12     -1.91      0.00
   -5   -1   12      1.20      0.00
   -4   -1   12      1.52      0.00
   -3   -1   12     -3.37      0.00
   -2   -1   12      0.78      0.00
   -1   -1   12      2.82      0.00
    0   -1   12     -1.28      0.00
    1   -1   12     -2.66      0.00
    2   -1   12      2.76      0.00
    3   -1   12     -0.67      0.00
    4   -1   12     -0.16      0.00
    5   -1   12      0.68      0.00
    6   -1   12     -1.05      0.00
    7   -1   12      0.58      0.00
    8   -1   12     -0.24      0.00
  -11    0   12      0.80      0.00
  -10    0   12      0.35      0.00
   -9    0   12     -1.65      0.00
   -8    0   12      1.59      0.00
   -7    0   12     -1.70      0.00
   -6    0   12      1.30      0.00
   -5    0   12      1.17      0.00
   -4    0   12     -2.61      0.00
   -3    0   12     -0.12      0.00
   -2    0   12      2.82      0.00
   -1    0   12     -0.16      0.00
    0    0   12     -3.68      0.00
    1    0   12      2.76      0.00
    2    0   12     -0.20      0.00
    3    0   12     -0.72      0.00
    4    0   12      1.51      0.00
    5    0   12     -1.60      0.00
    6    0   12      0.40      0.00
    7    0   12      0.15      0.00
  -11    1   12      0.81      0.00
  -10    1   12     -1.33      0.00
   -9    1   12      0.71      0.00
   -8    1   12     -1.30      0.00
   -7    1   12      1.46      0.00
   -6    1   12      0.84      0.00
   -5    1   12     -2.24      0.00
   -4    1   12      0.24      0.00
   -3    1   12      1.41      0.00
   -2    1   12      0.92      0.00
   -1    1   12     -3.47      0.00
    0    1   12      2.33      0.00
    1    1   12     -0.57      0.00
    2    1   12     -0.12      0.00
    3    1   12      1.17      0.00
    4    1   12     -0.98      0.00
    5    1   12     -0.32      0.00
    6    1   12      0.22      0.00
    7    1   12      0.21      0.00
  -11    2   12     -0.44      0.00
  -10    2   12      0.23      0.00
   -9    2   12     -1.39      0.00
   -8    2   12      1.52      0.00
   -7    2   12      0.71      0.00
   -6    2   12     -1.82      0.00
   -5    2   12      0.44      0.00
   -4    2   12      0.49      0.00
   -3    2   12      0.87      0.00
   -2    2   12     -2.13      0.00
   -1    2   12      1.55      0.00
    0    2   12     -1.06      0.00
    1    2   12      0.44      0.00
    2    2   12      1.09      0.00
    3    2   12     -0.74      0.00
    4    2   12     -0.59      0.00
    5    2   12      0.00      0.00
    6    2   12      0.48      0.00
  -11    3   12      0.16      0.00
  -10    3   12     -1.22      0.00
   -9    3   12      1.04      0.00
   -8    3   12      0.55      0.00
   -7    3   12     -0.91      0.00
   -6    3   12     -0.08      0.00
   -5    3   12      0.42      0.00
   -4    3   12      0.30      0.00
   -3    3   12     -0.80      0.00
   -2    3   12      0.73      0.00
   -1    3   12     -0.97      0.00
    0    3   12      0.21      0.00
    1    3   12      1.58      0.00
    2    3   12     -0.96      0.00
    3    3   12     -0.65      0.00
    4    3   12      0.08      0.00
    5    3   12      0.35      0.00
  -12    4   12      0.00      0.00
  -11    4   12     -0.64      0.00
  -10    4   12      0.59      0.00
   -9    4   12      0.23      0.00
   -8    4   12     -0.35      0.00
   -7    4   12     -0.21      0.00
   -6    4   12      0.35      0.00
   -5    4   12     -0.06      0.00
   -4    4   12     -0.17      0.00
   -3    4   12      0.32      0.00
   -2    4   12     -0.47      0.00
   -1    4   12     -0.61      0.00
    0    4   12      2.25      0.00
    1    4   12     -1.43      0.00
    2    4   12     -0.18      0.00
    3    4   12     -0.23      0.00
    4    4   12      0.55      0.00
    5    4   12     -0.33      0.00
  -11    5   12      0.50      0.00
  -10    5   12      0.26      0.00
   -9    5   12     -0.75      0.00
   -8    5   12      0.15      0.00
   -7    5   12      0.40      0.00
   -6    5   12     -0.27      0.00
   -5    5   12     -0.28      0.00
   -4    5   12      0.62      0.00
   -3    5   12     -0.13      0.00
   -2    5   12     -1.43      0.00
   -1    5   12      2.66      0.00
    0    5   12     -1.74      0.00
    1    5   12      0.58      0.00
    2    5   12     -0.92      0.00
    3    5   12      0.82      0.00
    4    5   12     -0.42      0.00
  -11    6   12      0.76      0.00
  -10    6   12     -1.27      0.00
   -9    6   12      0.29      0.00
   -8    6   12      0.32      0.00
   -7    6   12      0.36      0.00
   -6    6   12     -1.46      0.00
   -5    6   12      1.73      0.00
   -4    6   12     -0.37      0.00
   -3    6   12     -1.64      0.00
   -2    6   12      2.28      0.00
   -1    6   12     -1.23      0.00
    0    6   12      0.67      0.00
    1    6   12     -1.14      0.00
    2    6   12      0.77      0.00
    3    6   12     -0.15      0.00
  -11    7   12     -1.03      0.00
  -10    7   12      0.30      0.00
   -9    7   12     -0.49      0.00
   -8    7   12      1.68      0.00
   -7    7   12     -2.53      0.00
   -6    7   12      2.13      0.00
   -5    7   12     -0.21      0.00
   -4    7   12     -1.67      0.00
   -3    7   12      1.60      0.00
   -2    7   12     -0.36      0.00
   -1    7   12      0.22      0.00
    0    7   12     -1.03      0.00
    1    7   12      0.87      0.00
    2    7   12     -0.23      0.00
  -10    8   12     -1.03      0.00
   -9    8   12      1.78      0.00
   -8    8   12     -1.71      0.00
   -7    8   12      0.76      0.00
   -6    8   12      0.80      0.00
   -5    8   12     -1.68      0.00
   -4    8   12      0.88      0.00
   -3    8   12      0.29      0.00
   -2    8   12     -0.17      0.00
   -1    8   12     -0.80      0.00
    0    8   12      0.96      0.00
   -9    9   12     -0.16      0.00
   -8    9   12     -0.57      0.00
   -7    9   12      1.21      0.00
   -6    9   12     -0.94      0.00
   -5    9   12     -0.09      0.00
   -4    9   12      0.66      0.00
   -3    9   12     -0.29      0.00
   -2    9   12     -0.41      0.00
   -1    9   12      0.56      0.00
   -8   10   12      0.65      0.00
   -7   10   12     -0.02      0.00
   -6   10   12     -0.63      0.00
   -5   10   12      0.46      0.00
   -4   10   12      0.00      0.00
    1  -12   13      0.03      0.00
    2  -12   13      0.56      0.00
    3  -12   13     -1.47      0.00
    4  -12   13      1.82      0.00
    5  -12   13     -1.44      0.00
   -1  -11   13     -0.71      0.00
    0  -11   13      0.78      0.00
    1  -11   13      0.44      0.00
    2  -11   13     -1.84      0.00
    3  -11   13      2.01      0.00
    4  -11   13     -0.87      0.00
    5  -11   13     -0.57      0.00
    6  -11   13      0.85      0.00
   -3  -10   13      1.07      0.00
   -2  -10   13     -1.61      0.00
   -1  -10   13      0.80      0.00
    0  -10   13      0.95      0.00
    1  -10   13     -1.83      0.00
    2  -10   13      1.20      0.00
    3  -10   13      0.12      0.00
    4  -10   13     -1.09      0.00
    5  -10   13      0.64      0.00
    6  -10   13      0.32      0.00
    7  -10   13     -0.33      0.00
   -4   -9   13      0.86      0.00
   -3   -9   13     -0.77      0.00
   -2   -9   13     -0.69      0.00
   -1   -9   13      2.02      0.00
    0   -9   13     -1.87      0.00
    1   -9   13      0.68      0.00
    2   -9   13      0.38      0.00
    3   -9   13     -0.93      0.00
    4   -9   13      0.59      0.00
    5   -9   13      0.06      0.00
    6   -9   13     -0.13      0.00
    7   -9   13     -0.05      0.00
    8   -9   13      0.54      0.00
   -5   -8   13      0.13      0.00
   -4   -8   13      0.18      0.00
   -3   -8   13     -1.21      0.00
   -2   -8   13      1.64      0.00
   -1   -8   13     -1.15      0.00
    0   -8   13      0.18      0.00
    1   -8   13      0.63      0.00
    2   -8   13     -1.08      0.00
    3   -8   13      1.06      0.00
    4   -8   13     -0.52      0.00
    5   -8   13     -0.31      0.00
    6   -8   13      0.83      0.00
    7   -8   13      0.07      0.00
    8   -8   13     -1.21      0.00
   -6   -7   13      0.12      0.00
   -5   -7   13      0.13      0.00
   -4   -7   13     -0.52      0.00
   -3   -7   13      0.67      0.00
   -2   -7   13     -0.89      0.00
   -1   -7   13      0.59      0.00
    0   -7   13      0.04      0.00
    1   -7   13     -0.40      0.00
    2   -7   13      0.73      0.00
    3   -7   13     -0.70      0.00
    4   -7   13     -0.25      0.00
    5   -7   13      1.11      0.00
    6   -7   13     -0.13      0.00
    7   -7   13     -1.32      0.00
    8   -7   13      0.89      0.00
   -7   -6   13     -0.44      0.00
   -6   -6   13      0.58      0.00
   -5   -6   13     -0.43      0.00
   -4   -6   13      0.73      0.00
   -3   -6   13     -1.63      0.00
   -2   -6   13      1.64      0.00
   -1   -6   13     -0.99      0.00
    0   -6   13      0.47      0.00
    1   -6   13      0.61      0.00
    2   -6   13     -1.52      0.00
    3   -6   13      0.82      0.00
    4   -6   13      0.49      0.00
    5   -6   13     -0.27      0.00
    6   -6   13     -0.81      0.00
    7   -6   13      0.76      0.00
    8   -6   13     -0.35      0.00
   -8   -5   13     -1.13      0.00
   -7   -5   13      0.78      0.00
   -6   -5   13     -0.06      0.00
   -5   -5   13      0.47      0.00
   -4   -5   13     -1.53      0.00
   -3   -5   13      1.52      0.00
   -2   -5   13     -1.00      0.00
   -1   -5   13      0.53      0.00
    0   -5   13      0.88      0.00
    1   -5   13     -2.09      0.00
    2   -5   13      1.24      0.00
    3   -5   13      0.56      0.00
    4   -5   13     -1.02      0.00
    5   -5   13      0.09      0.00
    6   -5   13      0.45      0.00
    7   -5   13     -0.32      0.00
    8   -5   13      0.42      0.00
   -9   -4   13     -0.74      0.00
   -8   -4   13      0.19      0.00
   -7   -4   13      0.50      0.00
   -6   -4   13      0.09      0.00
   -5   -4   13     -0.94      0.00
   -4   -4   13      0.86      0.00
   -3   -4   13     -0.87      0.00
   -2   -4   13      1.00      0.00
   -1   -4   13      0.21      0.00
    0   -4   13     -1.63      0.00
    1   -4   13      0.95      0.00
    2   -4   13      0.96      0.00
    3   -4   13     -1.59      0.00
    4   -4   13      0.60      0.00
    5   -4   13      0.13      0.00
    6   -4   13      0.15      0.00
    7   -4   13     -0.23      0.00
    8   -4   13     -0.29      0.00
   -9   -3   13      0.33      0.00
   -8   -3   13      0.00      0.00
   -7   -3   13      0.36      0.00
   -6   -3   13     -0.64      0.00
   -5   -3   13      0.51      0.00
   -4   -3   13     -1.13      0.00
   -3   -3   13      1.82      0.00
   -2   -3   13     -0.41      0.00
   -1   -3   13     -1.83      0.00
    0   -3   13      1.38      0.00
    1   -3   13      1.08      0.00
    2   -3   13     -1.77      0.00
    3   -3   13      0.44      0.00
    4   -3   13      0.27      0.00
    5   -3   13      0.05      0.00
    6   -3   13      0.07      0.00
    7   -3   13     -0.75      0.00
    8   -3   13      1.02      0.00
  -10   -2   13      0.69      0.00
   -9   -2   13     -0.22      0.00
   -8   -2   13      0.14      0.00
   -7   -2   13     -0.27      0.00
   -6   -2   13      0.45      0.00
   -5   -2   13     -1.48      0.00
   -4   -2   13      2.19      0.00
   -3   -2   13     -0.22      0.00
   -2   -2   13     -2.53      0.00
   -1   -2   13      1.44      0.00
    0   -2   13      1.92      0.00
    1   -2   13     -1.92      0.00
    2   -2   13     -0.61      0.00
    3   -2   13      1.48      0.00
    4   -2   13     -1.06      0.00
    5   -2   13      1.05      0.00
    6   -2   13     -0.99      0.00
    7   -2   13      0.64      0.00
    8   -2   13     -0.31      0.00
  -10   -1   13      0.42      0.00
   -9   -1   13     -0.18      0.00
   -8   -1   13     -0.52      0.00
   -7   -1   13      0.91      0.00
   -6   -1   13     -1.87      0.00
   -5   -1   13      2.36      0.00
   -4   -1   13     -0.22      0.00
   -3   -1   13     -2.16      0.00
   -2   -1   13      0.27      0.00
   -1   -1   13      3.14      0.00
    0   -1   13     -1.84      0.00
    1   -1   13     -1.78      0.00
    2   -1   13      2.41      0.00
    3   -1   13     -1.42      0.00
    4   -1   13      0.70      0.00
    5   -1   13      0.29      0.00
    6   -1   13     -0.75      0.00
    7   -1   13      0.33      0.00
  -11    0   13      0.70      0.00
  -10    0   13      0.06      0.00
   -9    0   13     -0.91      0.00
   -8    0   13      0.86      0.00
   -7    0   13     -1.64      0.00
   -6    0   13      2.23      0.00
   -5    0   13     -0.41      0.00
   -4    0   13     -1.39      0.00
   -3    0   13     -0.47      0.00
   -2    0   13      3.10      0.00
   -1    0   13     -1.33      0.00
    0    0   13     -1.96      0.00
    1    0   13      2.17      0.00
    2    0   13     -1.12      0.00
    3    0   13      0.13      0.00
    4    0   13      1.11      0.00
    5    0   13     -0.98      0.00
    6    0   13     -0.04      0.00
    7    0   13      0.13      0.00
  -11    1   13     -0.01      0.00
  -10    1   13     -0.30      0.00
   -9    1   13     -0.06      0.00
   -8    1   13     -1.01      0.00
   -7    1   13      1.84      0.00
   -6    1   13     -0.21      0.00
   -5    1   13     -1.30      0.00
   -4    1   13      0.04      0.00
   -3    1   13      1.73      0.00
   -2    1   13     -0.59      0.00
   -1    1   13     -1.51      0.00
    0    1   13      1.81      0.00
    1    1   13     -1.64      0.00
    2    1   13      0.93      0.00
    3    1   13      0.45      0.00
    4    1   13     -0.11      0.00
    5    1   13     -0.69      0.00
    6    1   13     -0.05      0.00
  -11    2   13      0.41      0.00
  -10    2   13     -0.43      0.00
   -9    2   13     -0.95      0.00
   -8    2   13      1.55      0.00
   -7    2   13      0.09      0.00
   -6    2   13     -1.24      0.00
   -5    2   13      0.43      0.00
   -4    2   13      0.68      0.00
   -3    2   13     -0.26      0.00
   -2    2   13     -0.79      0.00
   -1    2   13      1.37      0.00
    0    2   13     -2.11      0.00
    1    2   13      1.61      0.00
    2    2   13      0.13      0.00
    3    2   13      0.04      0.00
    4    2   13     -0.74      0.00
    5    2   13     -0.26      0.00
    6    2   13      0.63      0.00
  -11    3   13     -0.16      0.00
  -10    3   13     -1.10      0.00
   -9    3   13      1.39      0.00
   -8    3   13     -0.11      0.00
   -7    3   13     -0.52      0.00
   -6    3   13     -0.04      0.00
   -5    3   13      0.68      0.00
   -4    3   13     -0.63      0.00
   -3    3   13      0.08      0.00
   -2    3   13      0.75      0.00
   -1    3   13     -1.90      0.00
    0    3   13      1.45      0.00
    1    3   13      0.46      0.00
    2    3   13     -0.22      0.00
    3    3   13     -0.89      0.00
    4    3   13      0.21      0.00
    5    3   13      0.19      0.00
  -11    4   13     -1.05      0.00
  -10    4   13      1.52      0.00
   -9    4   13     -0.71      0.00
   -8    4   13      0.11      0.00
   -7    4   13     -0.44      0.00
   -6    4   13      1.05      0.00
   -5    4   13     -1.24      0.00
   -4    4   13      0.57      0.00
   -3    4   13      0.72      0.00
   -2    4   13     -1.79      0.00
   -1    4   13      1.03      0.00
    0    4   13      0.80      0.00
    1    4   13     -0.42      0.00
    2    4   13     -0.83      0.00
    3    4   13      0.36      0.00
    4    4   13      0.09      0.00
  -11    5   13      1.58      0.00
  -10    5   13     -0.82      0.00
   -9    5   13     -0.03      0.00
   -8    5   13     -0.38      0.00
   -7    5   13      1.27      0.00
   -6    5   13     -1.50      0.00
   -5    5   13      0.39      0.00
   -4    5   13      1.28      0.00
   -3    5   13     -1.77      0.00
   -2    5   13      0.37      0.00
   -1    5   13      1.18      0.00
    0    5   13     -0.65      0.00
    1    5   13     -0.30      0.00
    2    5   13     -0.12      0.00
    3    5   13      0.26      0.00
  -11    6   13     -0.26      0.00
  -10    6   13     -0.36      0.00
   -9    6   13     -0.27      0.00
   -8    6   13      0.91      0.00
   -7    6   13     -0.73      0.00
   -6    6   13     -0.46      0.00
   -5    6   13      1.85      0.00
   -4    6   13     -1.57      0.00
   -3    6   13     -0.20      0.00
   -2    6   13      1.16      0.00
   -1    6   13     -0.39      0.00
    0    6   13     -0.19      0.00
    1    6   13     -0.27      0.00
    2    6   13      0.24      0.00
  -10    7   13     -0.04      0.00
   -9    7   13     -0.20      0.00
   -8    7   13      0.72      0.00
   -7    7   13     -1.26      0.00
   -6    7   13      1.75      0.00
   -5    7   13     -1.00      0.00
   -4    7   13     -0.50      0.00
   -3    7   13      0.79      0.00
   -2    7   13      0.12      0.00
   -1    7   13     -0.45      0.00
    0    7   13     -0.19      0.00
    1    7   13      0.46      0.00
  -10    8   13     -0.91      0.00
   -9    8   13      1.18      0.00
   -8    8   13     -0.97      0.00
   -7    8   13      0.76      0.00
   -6    8   13     -0.02      0.00
   -5    8   13     -0.76      0.00
   -4    8   13      0.49      0.00
   -3    8   13      0.29      0.00
   -2    8   13     -0.46      0.00
   -1    8   13     -0.17      0.00
   -8    9   13     -0.09      0.00
   -7    9   13      0.59      0.00
   -6    9   13     -0.70      0.00
   -5    9   13      0.14      0.00
   -4    9   13      0.31      0.00
   -3    9   13     -0.32      0.00
   -1  -11   14     -0.76      0.00
    0  -11   14      0.91      0.00
    1  -11   14      0.08      0.00
    2  -11   14     -1.31      0.00
    3  -11   14      1.70      0.00
    4  -11   14     -0.74      0.00
    5  -11   14     -0.71      0.00
   -3  -10   14      1.15      0.00
   -2  -10   14     -1.79      0.00
   -1  -10   14      0.89      0.00
    0  -10   14      0.77      0.00
    1  -10   14     -1.61      0.00
    2  -10   14      1.28      0.00
    3  -10   14     -0.13      0.00
    4  -10   14     -1.08      0.00
    5  -10   14      1.04      0.00
    6  -10   14     -0.39      0.00
    7  -10   14      0.32      0.00
   -4   -9   14      0.99      0.00
   -3   -9   14     -1.06      0.00
   -2   -9   14     -0.30      0.00
   -1   -9   14      1.66      0.00
    0   -9   14     -1.79      0.00
    1   -9   14      1.09      0.00
    2   -9   14     -0.20      0.00
    3   -9   14     -0.69      0.00
    4   -9   14      1.00      0.00
    5   -9   14     -0.89      0.00
    6   -9   14      0.73      0.00
    7   -9   14     -0.21      0.00
   -5   -8   14      0.02      0.00
   -4   -8   14     -0.06      0.00
   -3   -8   14     -0.59      0.00
   -2   -8   14      1.11      0.00
   -1   -8   14     -1.17      0.00
    0   -8   14      0.84      0.00
    1   -8   14     -0.40      0.00
    2   -8   14     -0.13      0.00
    3   -8   14      0.72      0.00
    4   -8   14     -1.07      0.00
    5   -8   14      0.62      0.00
    6   -8   14      0.46      0.00
    7   -8   14     -0.46      0.00
    8   -8   14     -0.36      0.00
   -6   -7   14     -0.41      0.00
   -5   -7   14      0.07      0.00
   -4   -7   14      0.17      0.00
   -3   -7   14     -0.01      0.00
   -2   -7   14     -0.71      0.00
   -1   -7   14      1.09      0.00
    0   -7   14     -1.09      0.00
    1   -7   14      0.95      0.00
    2   -7   14     -0.16      0.00
    3   -7   14     -0.80      0.00
    4   -7   14      0.61      0.00
    5   -7   14      0.37      0.00
    6   -7   14     -0.23      0.00
    7   -7   14     -0.72      0.00
    8   -7   14      0.52      0.00
   -7   -6   14     -1.07      0.00
   -6   -6   14      0.54      0.00
   -5   -6   14      0.35      0.00
   -4   -6   14     -0.32      0.00
   -3   -6   14     -0.80      0.00
   -2   -6   14      1.44      0.00
   -1   -6   14     -1.51      0.00
    0   -6   14      1.37      0.00
    1   -6   14     -0.15      0.00
    2   -6   14     -1.36      0.00
    3   -6   14      1.33      0.00
    4   -6   14     -0.31      0.00
    5   -6   14      0.25      0.00
    6   -6   14     -1.04      0.00
    7   -6   14      0.94      0.00
    8   -6   14     -0.16      0.00
   -8   -5   14     -1.39      0.00
   -7   -5   14      0.61      0.00
   -6   -5   14      0.73      0.00
   -5   -5   14     -0.79      0.00
   -4   -5   14     -0.18      0.00
   -3   -5   14      0.58      0.00
   -2   -5   14     -0.71      0.00
   -1   -5   14      0.82      0.00
    0   -5   14      0.29      0.00
    1   -5   14     -1.63      0.00
    2   -5   14      1.22      0.00
    3   -5   14      0.03      0.00
    4   -5   14     -0.11      0.00
    5   -5   14     -0.90      0.00
    6   -5   14      1.19      0.00
    7   -5   14     -0.23      0.00
    8   -5   14     -0.55      0.00
   -8   -4   14     -0.06      0.00
   -7   -4   14      1.13      0.00
   -6   -4   14     -1.01      0.00
   -5   -4   14      0.51      0.00
   -4   -4   14     -0.53      0.00
   -3   -4   14     -0.02      0.00
   -2   -4   14      1.04      0.00
   -1   -4   14     -0.46      0.00
    0   -4   14     -0.99      0.00
    1   -4   14      0.61      0.00
    2   -4   14      0.80      0.00
    3   -4   14     -0.79      0.00
    4   -4   14     -0.47      0.00
    5   -4   14      0.94      0.00
    6   -4   14     -0.01      0.00
    7   -4   14     -0.78      0.00
    8   -4   14      0.51      0.00
   -9   -3   14     -0.04      0.00
   -8   -3   14      0.56      0.00
   -7   -3   14     -0.53      0.00
   -6   -3   14      0.77      0.00
   -5   -3   14     -1.15      0.00
   -4   -3   14      0.05      0.00
   -3   -3   14      1.72      0.00
   -2   -3   14     -1.05      0.00
   -1   -3   14     -1.26      0.00
    0   -3   14      1.00      0.00
    1   -3   14      1.19      0.00
    2   -3   14     -1.39      0.00
    3   -3   14     -0.15      0.00
    4   -3   14      0.89      0.00
    5   -3   14     -0.62      0.00
    6   -3   14      0.46      0.00
    7   -3   14     -0.63      0.00
  -10   -2   14      0.20      0.00
   -9   -2   14      0.26      0.00
   -8   -2   14     -0.54      0.00
   -7   -2   14      1.05      0.00
   -6   -2   14     -1.32      0.00
   -5   -2   14     -0.08      0.00
   -4   -2   14      1.83      0.00
   -3   -2   14     -0.65      0.00
   -2   -2   14     -2.14      0.00
   -1   -2   14      1.35      0.00
    0   -2   14      1.84      0.00
    1   -2   14     -1.84      0.00
    2   -2   14     -0.58      0.00
    3   -2   14      1.95      0.00
    4   -2   14     -2.36      0.00
    5   -2   14      2.26      0.00
    6   -2   14     -1.45      0.00
    7   -2   14      0.63      0.00
  -10   -1   14      0.51      0.00
   -9   -1   14     -0.53      0.00
   -8   -1   14      0.57      0.00
   -7   -1   14     -0.69      0.00
   -6   -1   14     -0.47      0.00
   -5   -1   14      1.78      0.00
   -4   -1   14     -0.50      0.00
   -3   -1   14     -1.88      0.00
   -2   -1   14      0.65      0.00
   -1   -1   14      2.58      0.00
    0   -1   14     -2.07      0.00
    1   -1   14     -0.85      0.00
    2   -1   14      2.40      0.00
    3   -1   14     -2.83      0.00
    4   -1   14      2.05      0.00
    5   -1   14     -0.37      0.00
    6   -1   14     -0.19      0.00
    7   -1   14     -0.17      0.00
  -10    0   14     -0.05      0.00
   -9    0   14     -0.12      0.00
   -8    0   14     -0.37      0.00
   -7    0   14     -0.37      0.00
   -6    0   14      1.53      0.00
   -5    0   14     -0.68      0.00
   -4    0   14     -0.97      0.00
   -3    0   14     -0.02      0.00
   -2    0   14      2.46      0.00
   -1    0   14     -2.09      0.00
    0    0   14     -0.07      0.00
    1    0   14      1.32      0.00
    2    0   14     -1.88      0.00
    3    0   14      0.98      0.00
    4    0   14      0.55      0.00
    5    0   14     -0.12      0.00
    6    0   14     -0.75      0.00
  -11    1   14     -0.08      0.00
  -10    1   14      0.21      0.00
   -9    1   14     -1.02      0.00
   -8    1   14      0.27      0.00
   -7    1   14      0.93      0.00
   -6    1   14     -0.41      0.00
   -5    1   14     -0.69      0.00
   -4    1   14      0.24      0.00
   -3    1   14      1.27      0.00
   -2    1   14     -1.43      0.00
   -1    1   14      0.51      0.00
    0    1   14      0.44      0.00
    1    1   14     -1.56      0.00
    2    1   14      1.20      0.00
    3    1   14      0.02      0.00
    4    1   14      0.61      0.00
    5    1   14     -1.10      0.00
    6    1   14     -0.09      0.00
  -11    2   14      0.63      0.00
  -10    2   14     -1.22      0.00
   -9    2   14      0.36      0.00
   -8    2   14      0.50      0.00
   -7    2   14      0.06      0.00
   -6    2   14     -0.73      0.00
   -5    2   14      0.57      0.00
   -4    2   14      0.23      0.00
   -3    2   14     -0.76      0.00
   -2    2   14      0.74      0.00
   -1    2   14     -0.04      0.00
    0    2   14     -1.52      0.00
    1    2   14      1.63      0.00
    2    2   14     -0.25      0.00
    3    2   14      0.39      0.00
    4    2   14     -0.66      0.00
    5    2   14     -0.39      0.00
  -11    3   14     -0.70      0.00
  -10    3   14     -0.08      0.00
   -9    3   14      0.61      0.00
   -8    3   14     -0.13      0.00
   -7    3   14     -0.17      0.00
   -6    3   14      0.04      0.00
   -5    3   14      0.55      0.00
   -4    3   14     -1.34      0.00
   -3    3   14      1.48      0.00
   -2    3   14     -0.48      0.00
   -1    3   14     -1.40      0.00
    0    3   14      1.71      0.00
    1    3   14     -0.15      0.00
    2    3   14      0.05      0.00
    3    3   14     -0.67      0.00
    4    3   14      0.13      0.00
  -11    4   14     -0.57      0.00
  -10    4   14      1.24      0.00
   -9    4   14     -0.97      0.00
   -8    4   14      0.64      0.00
   -7    4   14     -0.75      0.00
   -6    4   14      1.49      0.00
   -5    4   14     -2.39      0.00
   -4    4   14      1.99      0.00
   -3    4   14     -0.12      0.00
   -2    4   14     -1.83      0.00
   -1    4   14      1.85      0.00
    0    4   14     -0.34      0.00
    1    4   14      0.33      0.00
    2    4   14     -1.06      0.00
    3    4   14      0.56      0.00
  -11    5   14      1.59      0.00
  -10    5   14     -1.30      0.00
   -9    5   14      0.77      0.00
   -8    5   14     -0.97      0.00
   -7    5   14      1.79      0.00
   -6    5   14     -2.58      0.00
   -5    5   14      1.77      0.00
   -4    5   14      0.46      0.00
   -3    5   14     -1.89      0.00
   -2    5   14      1.36      0.00
   -1    5   14     -0.25      0.00
    0    5   14      0.57      0.00
    1    5   14     -1.14      0.00
    2    5   14      0.54      0.00
  -10    6   14      0.40      0.00
   -9    6   14     -0.79      0.00
   -8    6   14      1.26      0.00
   -7    6   14     -1.76      0.00
   -6    6   14      1.26      0.00
   -5    6   14      0.42      0.00
   -4    6   14     -1.19      0.00
   -3    6   14      0.51      0.00
   -2    6   14     -0.05      0.00
   -1    6   14      0.72      0.00
    0    6   14     -1.21      0.00
    1    6   14      0.74      0.00
  -10    7   14     -0.42      0.00
   -9    7   14      0.29      0.00
   -8    7   14     -0.54      0.00
   -7    7   14      0.64      0.00
   -6    7   14      0.26      0.00
   -5    7   14     -0.63      0.00
   -4    7   14      0.11      0.00
   -3    7   14     -0.02      0.00
   -2    7   14      0.62      0.00
   -1    7   14     -1.04      0.00
    0    7   14      0.75      0.00
   -9    8   14      0.14      0.00
   -8    8   14      0.18      0.00
   -7    8   14      0.21      0.00
   -6    8   14     -0.26      0.00
   -5    8   14     -0.16      0.00
   -4    8   14      0.19      0.00
   -3    8   14      0.08      0.00
   -2    8   14     -0.35      0.00
   -6    9   14     -0.44      0.00
   -5    9   14      0.28      0.00
    1  -11   15      0.02      0.00
    2  -11   15     -0.67      0.00
    4  -11   15     -0.91      0.00
   -2  -10   15     -0.84      0.00
   -1  -10   15      0.23      0.00
    0  -10   15      0.72      0.00
    1  -10   15     -1.05      0.00
    2  -10   15      1.00      0.00
    3  -10   15     -0.54      0.00
    4  -10   15     -0.22      0.00
    5  -10   15      0.26      0.00
    6  -10   15     -0.06      0.00
   -3   -9   15     -0.22      0.00
   -2   -9   15     -0.60      0.00
   -1   -9   15      1.32      0.00
    0   -9   15     -1.21      0.00
    1   -9   15      0.76      0.00
    2   -9   15     -0.47      0.00
    3   -9   15      0.10      0.00
    4   -9   15      0.17      0.00
    5   -9   15     -0.57      0.00
    6   -9   15      0.87      0.00
   -5   -8   15     -0.55      0.00
   -4   -8   15      0.54      0.00
   -3   -8   15     -0.70      0.00
   -2   -8   15      0.78      0.00
   -1   -8   15     -0.62      0.00
    0   -8   15      0.40      0.00
    1   -8   15     -0.55      0.00
    2   -8   15      0.77      0.00
    3   -8   15     -0.41      0.00
    4   -8   15     -0.51      0.00
    5   -8   15      0.86      0.00
    6   -8   15      0.13      0.00
    7   -8   15     -0.83      0.00
   -6   -7   15     -0.88      0.00
   -5   -7   15      0.66      0.00
   -4   -7   15     -0.13      0.00
   -3   -7   15     -0.19      0.00
   -2   -7   15     -0.05      0.00
   -1   -7   15      0.44      0.00
    0   -7   15     -1.11      0.00
    1   -7   15      1.78      0.00
    2   -7   15     -1.20      0.00
    3   -7   15     -0.29      0.00
    4   -7   15      0.86      0.00
    5   -7   15      0.00      0.00
    6   -7   15     -0.52      0.00
    7   -7   15      0.01      0.00
   -7   -6   15     -1.29      0.00
   -6   -6   15      0.96      0.00
   -5   -6   15      0.08      0.00
   -4   -6   15     -0.63      0.00
   -3   -6   15      0.18      0.00
   -2   -6   15      0.40      0.00
   -1   -6   15     -1.05      0.00
    0   -6   15      1.56      0.00
    1   -6   15     -0.54      0.00
    2   -6   15     -1.17      0.00
    3   -6   15      1.44      0.00
    4   -6   15     -0.48      0.00
    5   -6   15      0.12      0.00
    6   -6   15     -0.79      0.00
    7   -6   15      1.02      0.00
   -7   -5   15      0.62      0.00
   -6   -5   15      0.72      0.00
   -5   -5   15     -1.20      0.00
   -4   -5   15      0.83      0.00
   -3   -5   15     -0.70      0.00
   -2   -5   15      0.35      0.00
   -1   -5   15      0.29      0.00
    0   -5   15      0.44      0.00
    1   -5   15     -1.68      0.00
    2   -5   15      1.27      0.00
    3   -5   15     -0.13      0.00
    4   -5   15      0.18      0.00
    5   -5   15     -1.24      0.00
    6   -5   15      1.59      0.00
    7   -5   15     -0.54      0.00
   -8   -4   15     -0.37      0.00
   -7   -4   15      1.36      0.00
   -6   -4   15     -1.33      0.00
   -5   -4   15      1.24      0.00
   -4   -4   15     -1.76      0.00
   -3   -4   15      1.31      0.00
   -2   -4   15      0.25      0.00
   -1   -4   15     -0.23      0.00
    0   -4   15     -1.05      0.00
    1   -4   15      0.67      0.00
    2   -4   15      0.52      0.00
    3   -4   15     -0.21      0.00
    4   -4   15     -1.02      0.00
    5   -4   15      1.35      0.00
    6   -4   15     -0.38      0.00
    7   -4   15     -0.46      0.00
   -9   -3   15     -0.53      0.00
   -8   -3   15      0.99      0.00
   -7   -3   15     -0.81      0.00
   -6   -3   15      1.27      0.00
   -5   -3   15     -2.14      0.00
   -4   -3   15      1.26      0.00
   -3   -3   15      0.98      0.00
   -2   -3   15     -0.95      0.00
   -1   -3   15     -1.15      0.00
    0   -3   15      1.00      0.00
    1   -3   15      0.92      0.00
    2   -3   15     -0.98      0.00
    3   -3   15     -0.33      0.00
    4   -3   15      1.14      0.00
    5   -3   15     -1.28      0.00
    6   -3   15      1.12      0.00
    7   -3   15     -0.83      0.00
   -9   -2   15      0.62      0.00
   -8   -2   15     -0.74      0.00
   -7   -2   15      1.41      0.00
   -6   -2   15     -2.06      0.00
   -5   -2   15      1.00      0.00
   -4   -2   15      0.93      0.00
   -3   -2   15     -0.43      0.00
   -2   -2   15     -2.02      0.00
   -1   -2   15      1.53      0.00
    0   -2   15      1.33      0.00
    1   -2   15     -1.70      0.00
    2   -2   15     -0.13      0.00
    3   -2   15      2.03      0.00
    4   -2   15     -3.46      0.00
    5   -2   15      3.32      0.00
    6   -2   15     -1.77      0.00
  -10   -1   15      0.44      0.00
   -9   -1   15     -0.44      0.00
   -8   -1   15      0.69      0.00
   -7   -1   15     -1.19      0.00
   -6   -1   15      0.64      0.00
   -5   -1   15      0.49      0.00
   -4   -1   15      0.07      0.00
   -3   -1   15     -1.97      0.00
   -2   -1   15      1.29      0.00
   -1   -1   15      1.53      0.00
    0   -1   15     -1.96      0.00
    1   -1   15      0.10      0.00
    2   -1   15      2.23      0.00
    3   -1   15     -4.07      0.00
    4   -1   15      3.30      0.00
    5   -1   15     -0.99      0.00
    6   -1   15      0.28      0.00
  -10    0   15      0.44      0.00
   -9    0   15     -0.48      0.00
   -8    0   15     -0.42      0.00
   -7    0   15      0.56      0.00
   -6    0   15      0.10      0.00
   -5    0   15      0.03      0.00
   -4    0   15     -1.09      0.00
   -3    0   15      0.77      0.00
   -2    0   15      1.15      0.00
   -1    0   15     -1.84      0.00
    0    0   15      0.99      0.00
    1    0   15      0.70      0.00
    2    0   15     -2.45      0.00
    3    0   15      1.76      0.00
    4    0   15     -0.13      0.00
    5    0   15      0.70      0.00
  -10    1   15     -0.54      0.00
   -9    1   15     -0.67      0.00
   -8    1   15      0.93      0.00
   -7    1   15     -0.37      0.00
   -6    1   15      0.26      0.00
   -5    1   15     -0.74      0.00
   -4    1   15      0.92      0.00
   -3    1   15     -0.06      0.00
   -2    1   15     -0.84      0.00
   -1    1   15      1.24      0.00
    0    1   15     -0.62      0.00
    1    1   15     -0.99      0.00
    2    1   15      1.06      0.00
    3    1   15     -0.32      0.00
    4    1   15      1.23      0.00
    5    1   15     -1.54      0.00
  -10    2   15     -1.03      0.00
   -9    2   15      1.10      0.00
   -8    2   15     -0.80      0.00
   -7    2   15      0.85      0.00
   -6    2   15     -1.01      0.00
   -5    2   15      1.41      0.00
   -4    2   15     -1.19      0.00
   -3    2   15      0.07      0.00
   -2    2   15      1.17      0.00
   -1    2   15     -1.31      0.00
    0    2   15     -0.18      0.00
    1    2   15      0.83      0.00
    2    2   15     -0.19      0.00
    3    2   15      0.53      0.00
    4    2   15     -0.66      0.00
  -10    3   15      0.88      0.00
   -9    3   15     -0.75      0.00
   -8    3   15      0.76      0.00
   -7    3   15     -0.64      0.00
   -6    3   15      0.97      0.00
   -5    3   15     -0.75      0.00
   -4    3   15     -0.67      0.00
   -3    3   15      1.87      0.00
   -2    3   15     -1.68      0.00
   -1    3   15      0.05      0.00
    0    3   15      0.72      0.00
    1    3   15      0.15      0.00
    2    3   15     -0.23      0.00
    3    3   15     -0.20      0.00
  -10    4   15      0.00      0.00
   -9    4   15     -0.25      0.00
   -8    4   15      0.43      0.00
   -7    4   15     -0.13      0.00
   -6    4   15      0.40      0.00
   -5    4   15     -1.69      0.00
   -4    4   15      2.12      0.00
   -3    4   15     -1.05      0.00
   -2    4   15     -0.45      0.00
   -1    4   15      0.81      0.00
    0    4   15      0.04      0.00
    1    4   15     -0.03      0.00
    2    4   15     -0.48      0.00
    3    4   15      0.29      0.00
  -10    5   15     -0.82      0.00
   -9    5   15      0.84      0.00
   -8    5   15     -0.62      0.00
   -7    5   15      0.66      0.00
   -6    5   15     -1.51      0.00
   -5    5   15      1.58      0.00
   -4    5   15     -0.46      0.00
   -3    5   15     -0.36      0.00
   -2    5   15      0.26      0.00
   -1    5   15      0.09      0.00
    0    5   15      0.35      0.00
    1    5   15     -0.76      0.00
  -10    6   15      0.42      0.00
   -9    6   15     -0.52      0.00
   -8    6   15      0.37      0.00
   -7    6   15     -0.95      0.00
   -6    6   15      1.36      0.00
   -5    6   15     -0.72      0.00
   -4    6   15      0.29      0.00
   -3    6   15     -0.34      0.00
   -2    6   15      0.11      0.00
   -1    6   15      0.56      0.00
    0    6   15     -0.93      0.00
   -9    7   15      0.16      0.00
   -8    7   15     -0.60      0.00
   -7    7   15      1.13      0.00
   -6    7   15     -0.53      0.00
   -5    7   15      0.03      0.00
   -4    7   15     -0.03      0.00
   -3    7   15     -0.12      0.00
   -2    7   15      0.40      0.00
   -1    7   15     -0.68      0.00
   -7    8   15      0.19      0.00
   -6    8   15     -0.49      0.00
   -5    8   15      0.19      0.00
   -4    8   15     -0.01      0.00
   -1  -10   16     -0.16      0.00
    0  -10   16      0.63      0.00
    1  -10   16     -0.71      0.00
    2  -10   16      0.83      0.00
    3  -10   16     -0.81      0.00
    4  -10   16      0.46      0.00
   -3   -9   16      0.16      0.00
   -2   -9   16     -0.43      0.00
   -1   -9   16      0.76      0.00
    0   -9   16     -0.64      0.00
    1   -9   16      0.43      0.00
    2   -9   16     -0.54      0.00
    3   -9   16      0.71      0.00
    4   -9   16     -0.83      0.00
    5   -9   16      0.32      0.00
   -4   -8   16      0.60      0.00
   -3   -8   16     -0.49      0.00
   -2   -8   16      0.28      0.00
   -1   -8   16      0.04      0.00
    0   -8   16     -0.16      0.00
    1   -8   16     -0.49      0.00
    2   -8   16      1.44      0.00
    3   -8   16     -1.58      0.00
    4   -8   16      0.52      0.00
    5   -8   16      0.52      0.00
    6   -8   16     -0.08      0.00
   -5   -7   16      0.89      0.00
   -4   -7   16     -0.49      0.00
   -3   -7   16     -0.19      0.00
   -2   -7   16      0.48      0.00
   -1   -7   16     -0.11      0.00
    0   -7   16     -1.20      0.00
    1   -7   16      2.58      0.00
    2   -7   16     -2.26      0.00
    3   -7   16      0.53      0.00
    4   -7   16      0.49      0.00
    5   -7   16      0.14      0.00
    6   -7   16     -0.85      0.00
   -6   -6   16      1.26      0.00
   -5   -6   16     -0.59      0.00
   -4   -6   16     -0.22      0.00
   -3   -6   16      0.32      0.00
   -2   -6   16      0.13      0.00
   -1   -6   16     -1.26      0.00
    0   -6   16      2.29      0.00
    1   -6   16     -1.34      0.00
    2   -6   16     -0.57      0.00
    3   -6   16      0.91      0.00
    4   -6   16      0.17      0.00
    5   -6   16     -0.72      0.00
    6   -6   16     -0.04      0.00
   -7   -5   16      0.76      0.00
   -6   -5   16      0.13      0.00
   -5   -5   16     -0.47      0.00
   -4   -5   16      0.36      0.00
   -3   -5   16     -0.59      0.00
   -2   -5   16      0.23      0.00
   -1   -5   16      0.79      0.00
    0   -5   16     -0.25      0.00
    1   -5   16     -1.12      0.00
    2   -5   16      0.77      0.00
    3   -5   16      0.41      0.00
    4   -5   16     -0.52      0.00
    5   -5   16     -0.39      0.00
    6   -5   16      0.90      0.00
   -8   -4   16     -0.33      0.00
   -7   -4   16      0.97      0.00
   -6   -4   16     -0.50      0.00
   -5   -4   16      0.39      0.00
   -4   -4   16     -1.33      0.00
   -3   -4   16      1.19      0.00
   -2   -4   16      0.67      0.00
   -1   -4   16     -1.03      0.00
    0   -4   16     -0.36      0.00
    1   -4   16      0.37      0.00
    2   -4   16      0.53      0.00
    3   -4   16     -0.43      0.00
    4   -4   16     -0.14      0.00
    5   -4   16      0.24      0.00
    6   -4   16      0.21      0.00
   -8   -3   16      0.79      0.00
   -7   -3   16     -0.18      0.00
   -6   -3   16      0.37      0.00
   -5   -3   16     -1.34      0.00
   -4   -3   16      0.79      0.00
   -3   -3   16      1.49      0.00
   -2   -3   16     -1.93      0.00
   -1   -3   16     -0.09      0.00
    0   -3   16      0.55      0.00
    1   -3   16      0.68      0.00
    2   -3   16     -1.06      0.00
    3   -3   16      0.85      0.00
    4   -3   16     -0.41      0.00
    5   -3   16     -0.39      0.00
    6   -3   16      0.85      0.00
   -9   -2   16      0.52      0.00
   -8   -2   16     -0.35      0.00
   -7   -2   16      0.59      0.00
   -6   -2   16     -1.03      0.00
   -5   -2   16      0.43      0.00
   -4   -2   16      1.15      0.00
   -3   -2   16     -1.26      0.00
   -2   -2   16     -0.63      0.00
   -1   -2   16      0.77      0.00
    0   -2   16      1.09      0.00
    1   -2   16     -1.85      0.00
    2   -2   16      1.37      0.00
    3   -2   16      0.24      0.00
    4   -2   16     -2.45      0.00
    5   -2   16      2.76      0.00
    6   -2   16     -1.25      0.00
   -9   -1   16     -0.28      0.00
   -8   -1   16      0.09      0.00
   -7   -1   16     -0.33      0.00
   -6   -1   16      0.50      0.00
   -5   -1   16     -0.06      0.00
   -4   -1   16     -0.13      0.00
   -3   -1   16     -0.73      0.00
   -2   -1   16      0.48      0.00
   -1   -1   16      1.24      0.00
    0   -1   16     -1.91      0.00
    1   -1   16      1.25      0.00
    2   -1   16      0.85      0.00
    3   -1   16     -3.34      0.00
    4   -1   16      2.86      0.00
    5   -1   16     -0.62      0.00
   -9    0   16     -1.01      0.00
   -8    0   16      0.33      0.00
   -7    0   16      0.63      0.00
   -6    0   16     -0.87      0.00
   -5    0   16      0.43      0.00
   -4    0   16     -0.34      0.00
   -3    0   16      0.11      0.00
   -2    0   16      0.87      0.00
   -1    0   16     -1.41      0.00
    0    0   16      1.26      0.00
    1    0   16      0.09      0.00
    2    0   16     -1.95      0.00
    3    0   16      1.34      0.00
    4    0   16      0.10      0.00
    5    0   16      0.59      0.00
  -10    1   16     -1.18      0.00
   -9    1   16      0.20      0.00
   -8    1   16      0.77      0.00
   -7    1   16     -1.26      0.00
   -6    1   16      1.05      0.00
   -5    1   16     -0.66      0.00
   -4    1   16      0.68      0.00
   -3    1   16     -0.37      0.00
   -2    1   16     -0.26      0.00
   -1    1   16      0.95      0.00
    0    1   16     -0.83      0.00
    1    1   16     -0.34      0.00
    2    1   16      0.39      0.00
    3    1   16     -0.06      0.00
    4    1   16      1.09      0.00
  -10    2   16     -0.38      0.00
   -9    2   16      1.03      0.00
   -8    2   16     -1.78      0.00
   -7    2   16      2.03      0.00
   -6    2   16     -1.69      0.00
   -5    2   16      1.92      0.00
   -4    2   16     -1.80      0.00
   -3    2   16      0.64      0.00
   -2    2   16      0.78      0.00
   -1    2   16     -1.40      0.00
    0    2   16      0.54      0.00
    1    2   16      0.11      0.00
    2    2   16     -0.03      0.00
    3    2   16      0.46      0.00
  -10    3   16      1.21      0.00
   -9    3   16     -1.93      0.00
   -8    3   16      2.09      0.00
   -7    3   16     -1.66      0.00
   -6    3   16      2.01      0.00
   -5    3   16     -1.81      0.00
   -4    3   16      0.18      0.00
   -3    3   16      1.19      0.00
   -2    3   16     -1.51      0.00
   -1    3   16      0.72      0.00
    0    3   16     -0.06      0.00
    1    3   16      0.37      0.00
    2    3   16     -0.35      0.00
    3    3   16      0.10      0.00
  -10    4   16     -1.06      0.00
   -9    4   16      0.79      0.00
   -8    4   16     -0.34      0.00
   -7    4   16      0.90      0.00
   -6    4   16     -1.07      0.00
   -5    4   16     -0.08      0.00
   -4    4   16      0.74      0.00
   -3    4   16     -0.65      0.00
   -2    4   16      0.45      0.00
   -1    4   16     -0.39      0.00
    0    4   16      0.66      0.00
    1    4   16     -0.42      0.00
    2    4   16     -0.09      0.00
   -9    5   16      0.42      0.00
   -8    5   16      0.20      0.00
   -7    5   16     -0.98      0.00
   -6    5   16      0.62      0.00
   -5    5   16     -0.14      0.00
   -4    5   16     -0.21      0.00
   -3    5   16      0.89      0.00
   -2    5   16     -1.22      0.00
   -1    5   16      0.99      0.00
    0    5   16     -0.31      0.00
   -9    6   16      0.00      0.00
   -8    6   16     -0.83      0.00
   -7    6   16      0.66      0.00
   -6    6   16      0.15      0.00
   -5    6   16     -0.72      0.00
   -4    6   16      1.33      0.00
   -3    6   16     -1.42      0.00
   -2    6   16      0.84      0.00
   -1    6   16     -0.18      0.00
   -7    7   16      0.56      0.00
   -6    7   16     -0.43      0.00
   -5    7   16      0.41      0.00
   -4    7   16     -0.42      0.00
   -3    7   16      0.18      0.00
    1  -10   17      0.00      0.00
    2  -10   17      0.08      0.00
   -2   -9   17      0.38      0.00
   -1   -9   17     -0.22      0.00
    0   -9   17      0.27      0.00
    1   -9   17     -0.44      0.00
    2   -9   17      0.33      0.00
    3   -9   17      0.02      0.00
    4   -9   17     -0.57      0.00
   -3   -8   17      0.27      0.00
   -2   -8   17     -0.57      0.00
   -1   -8   17      1.04      0.00
    0   -8   17     -1.19      0.00
    1   -8   17      0.35      0.00
    2   -8   17      0.94      0.00
    3   -8   17     -1.43      0.00
    4   -8   17      0.64      0.00
    5   -8   17      0.44      0.00
   -5   -7   17      0.37      0.00
   -4   -7   17     -0.20      0.00
   -3   -7   17     -0.58      0.00
   -2   -7   17      1.18      0.00
   -1   -7   17     -0.88      0.00
    0   -7   17     -0.74      0.00
    1   -7   17      2.49      0.00
    2   -7   17     -2.27      0.00
    3   -7   17      0.53      0.00
    4   -7   17      0.49      0.00
    5   -7   17      0.13      0.00
   -6   -6   17      0.90      0.00
   -5   -6   17     -0.53      0.00
   -4   -6   17     -0.16      0.00
   -3   -6   17      0.32      0.00
   -2   -6   17      0.04      0.00
   -1   -6   17     -1.30      0.00
    0   -6   17      2.65      0.00
    1   -6   17     -1.78      0.00
    2   -6   17     -0.25      0.00
    3   -6   17      0.63      0.00
    4   -6   17      0.46      0.00
    5   -6   17     -1.05      0.00
   -6   -5   17      0.12      0.00
   -5   -5   17     -0.04      0.00
   -4   -5   17     -0.28      0.00
   -3   -5   17     -0.17      0.00
   -2   -5   17      0.01      0.00
   -1   -5   17      1.30      0.00
    0   -5   17     -1.08      0.00
    1   -5   17     -0.39      0.00
    2   -5   17      0.38      0.00
    3   -5   17      0.47      0.00
    4   -5   17     -0.60      0.00
    5   -5   17      0.09      0.00
   -7   -4   17      0.83      0.00
   -6   -4   17     -0.04      0.00
   -5   -4   17     -0.26      0.00
   -4   -4   17     -0.85      0.00
   -3   -4   17      0.99      0.00
   -2   -4   17      1.01      0.00
   -1   -4   17     -1.78      0.00
    0   -4   17      0.38      0.00
    1   -4   17      0.27      0.00
    2   -4   17     -0.15      0.00
    3   -4   17      0.17      0.00
    4   -4   17      0.21      0.00
    5   -4   17     -0.68      0.00
   -8   -3   17      0.61      0.00
   -7   -3   17      0.07      0.00
   -6   -3   17     -0.12      0.00
   -5   -3   17     -0.63      0.00
   -4   -3   17      0.35      0.00
   -3   -3   17      1.66      0.00
   -2   -3   17     -2.40      0.00
   -1   -3   17      0.62      0.00
    0   -3   17      0.58      0.00
    1   -3   17     -0.50      0.00
    2   -3   17      0.01      0.00
    3   -3   17      1.23      0.00
    4   -3   17     -1.79      0.00
    5   -3   17      0.82      0.00
   -8   -2   17     -0.30      0.00
   -7   -2   17      0.11      0.00
   -6   -2   17      0.01      0.00
   -5   -2   17     -0.24      0.00
   -4   -2   17      1.10      0.00
   -3   -2   17     -1.50      0.00
   -2   -2   17      0.26      0.00
   -1   -2   17      0.48      0.00
    0   -2   17      0.00      0.00
    1   -2   17     -0.69      0.00
    2   -2   17      1.78      0.00
    3   -2   17     -1.53      0.00
    4   -2   17     -0.49      0.00
    5   -2   17      1.30      0.00
   -9   -1   17     -0.61      0.00
   -8   -1   17     -0.06      0.00
   -7   -1   17      0.45      0.00
   -6   -1   17      0.03      0.00
   -5   -1   17     -0.32      0.00
   -4   -1   17     -0.22      0.00
   -3   -1   17      0.22      0.00
   -2   -1   17     -0.15      0.00
   -1   -1   17      0.52      0.00
    0   -1   17     -0.68      0.00
    1   -1   17      1.03      0.00
    2   -1   17     -0.26      0.00
    3   -1   17     -1.55      0.00
    4   -1   17      1.22      0.00
   -9    0   17     -0.68      0.00
   -8    0   17      0.69      0.00
   -7    0   17      0.17      0.00
   -6    0   17     -0.88      0.00
   -5    0   17      0.30      0.00
   -4    0   17      0.42      0.00
   -3    0   17     -0.58      0.00
   -2    0   17      0.61      0.00
   -1    0   17     -0.28      0.00
    0    0   17      0.19      0.00
    1    0   17      0.26      0.00
    2    0   17     -1.04      0.00
    3    0   17      0.02      0.00
    4    0   17      1.06      0.00
   -9    1   17      0.57      0.00
   -8    1   17     -0.01      0.00
   -7    1   17     -0.85      0.00
   -6    1   17      0.85      0.00
   -5    1   17     -0.20      0.00
   -4    1   17      0.07      0.00
   -3    1   17     -0.07      0.00
   -2    1   17      0.17      0.00
   -1    1   17     -0.12      0.00
    0    1   17      0.02      0.00
    1    1   17     -0.16      0.00
    2    1   17     -0.50      0.00
    3    1   17      0.75      0.00
   -9    2   17      0.30      0.00
   -8    2   17     -1.48      0.00
   -7    2   17      2.01      0.00
   -6    2   17     -1.48      0.00
   -5    2   17      1.43      0.00
   -4    2   17     -1.11      0.00
   -3    2   17      0.30      0.00
   -2    2   17      0.13      0.00
   -1    2   17     -0.32      0.00
    0    2   17      0.16      0.00
    1    2   17     -0.14      0.00
    2    2   17      0.17      0.00
   -9    3   17     -1.98      0.00
   -8    3   17      2.28      0.00
   -7    3   17     -1.61      0.00
   -6    3   17      1.69      0.00
   -5    3   17     -1.23      0.00
   -4    3   17     -0.05      0.00
   -3    3   17      0.29      0.00
   -2    3   17     -0.07      0.00
   -1    3   17     -0.05      0.00
    0    3   17      0.13      0.00
    1    3   17      0.09      0.00
    2    3   17     -0.19      0.00
   -9    4   17      1.04      0.00
   -8    4   17     -0.46      0.00
   -7    4   17      0.85      0.00
   -6    4   17     -0.99      0.00
   -5    4   17      0.41      0.00
   -4    4   17     -0.72      0.00
   -3    4   17      0.88      0.00
   -2    4   17     -0.18      0.00
   -1    4   17     -0.26      0.00
    0    4   17      0.40      0.00
   -8    5   17      0.37      0.00
   -7    5   17     -1.23      0.00
   -6    5   17      1.41      0.00
   -5    5   17     -1.47      0.00
   -4    5   17      0.83      0.00
   -3    5   17      0.60      0.00
   -2    5   17     -1.18      0.00
   -1    5   17      0.86      0.00
   -7    6   17      1.11      0.00
   -6    6   17     -0.54      0.00
   -5    6   17     -0.23      0.00
   -4    6   17      1.18      0.00
   -3    6   17     -1.30      0.00
    0   -9   18      0.74      0.00
    1   -9   18     -1.16      0.00
    2   -9   18      1.17      0.00
   -2   -8   18     -0.64      0.00
   -1   -8   18      1.48      0.00
    0   -8   18     -2.09      0.00
    1   -8   18      1.47      0.00
    2   -8   18     -0.09      0.00
    3   -8   18     -0.69      0.00
   -4   -7   18     -0.06      0.00
   -3   -7   18     -0.65      0.00
   -2   -7   18      1.43      0.00
   -1   -7   18     -1.62      0.00
    0   -7   18      0.41      0.00
    1   -7   18      1.36      0.00
    2   -7   18     -1.46      0.00
    3   -7   18      0.15      0.00
    4   -7   18      0.51      0.00
   -5   -6   18     -0.07      0.00
   -4   -6   18     -0.30      0.00
   -3   -6   18      0.22      0.00
   -2   -6   18     -0.25      0.00
   -1   -6   18     -0.38      0.00
    0   -6   18      1.74      0.00
    1   -6   18     -1.42      0.00
    2   -6   18     -0.04      0.00
    3   -6   18      0.22      0.00
    4   -6   18      0.54      0.00
   -6   -5   18      0.54      0.00
   -5   -5   18     -0.15      0.00
   -4   -5   18     -0.44      0.00
   -3   -5   18     -0.35      0.00
   -2   -5   18      0.80      0.00
   -1   -5   18      0.56      0.00
    0   -5   18     -1.10      0.00
    1   -5   18      0.36      0.00
    2   -5   18     -0.39      0.00
    3   -5   18      0.54      0.00
    4   -5   18     -0.15      0.00
   -6   -4   18     -0.27      0.00
   -5   -4   18      0.09      0.00
   -4   -4   18     -1.40      0.00
   -3   -4   18      1.96      0.00
   -2   -4   18     -0.08      0.00
   -1   -4   18     -1.33      0.00
    0   -4   18      0.83      0.00
    1   -4   18     -0.27      0.00
    2   -4   18     -0.46      0.00
    3   -4   18      1.10      0.00
    4   -4   18     -0.47      0.00
   -7   -3   18     -0.26      0.00
   -6   -3   18      0.48      0.00
   -5   -3   18     -1.14      0.00
   -4   -3   18      1.24      0.00
   -3   -3   18      0.14      0.00
   -2   -3   18     -1.14      0.00
   -1   -3   18      0.36      0.00
    0   -3   18      0.52      0.00
    1   -3   18     -1.25      0.00
    2   -3   18      1.39      0.00
    3   -3   18      0.24      0.00
    4   -3   18     -1.53      0.00
   -8   -2   18     -0.43      0.00
   -7   -2   18      0.31      0.00
   -6   -2   18      0.04      0.00
   -5   -2   18      0.20      0.00
   -4   -2   18     -0.28      0.00
   -3   -2   18     -0.06      0.00
   -2   -2   18     -0.34      0.00
   -1   -2   18      0.72      0.00
    0   -2   18     -0.91      0.00
    1   -2   18      0.77      0.00
    2   -2   18      0.80      0.00
    3   -2   18     -1.62      0.00
    4   -2   18      0.42      0.00
   -8   -1   18      0.07      0.00
   -7   -1   18      0.60      0.00
   -6   -1   18     -0.01      0.00
   -5   -1   18     -0.84      0.00
   -4   -1   18      0.53      0.00
   -3   -1   18     -0.31      0.00
   -2   -1   18      0.37      0.00
   -1   -1   18     -0.46      0.00
    0   -1   18      0.71      0.00
    1   -1   18     -0.08      0.00
    2   -1   18     -0.14      0.00
    3   -1   18     -0.65      0.00
   -8    0   18      0.65      0.00
   -7    0   18     -0.44      0.00
   -6    0   18     -0.14      0.00
   -5    0   18     -0.08      0.00
   -4    0   18      0.22      0.00
   -3    0   18      0.10      0.00
   -2    0   18     -0.36      0.00
   -1    0   18      0.90      0.00
    0    0   18     -1.04      0.00
    1    0   18      0.97      0.00
    2    0   18     -0.79      0.00
    3    0   18     -0.66      0.00
   -8    1   18     -1.15      0.00
   -7    1   18      0.73      0.00
   -6    1   18     -0.44      0.00
   -5    1   18      0.31      0.00
   -4    1   18      0.22      0.00
   -3    1   18     -0.34      0.00
   -2    1   18      0.46      0.00
   -1    1   18     -0.79      0.00
    0    1   18      0.77      0.00
    1    1   18     -0.25      0.00
    2    1   18     -0.93      0.00
   -8    2   18      0.07      0.00
   -7    2   18      0.37      0.00
   -6    2   18     -0.17      0.00
   -5    2   18      0.54      0.00
   -4    2   18     -0.21      0.00
   -3    2   18     -0.47      0.00
   -2    2   18      0.08      0.00
   -1    2   18      0.31      0.00
    0    2   18     -0.07      0.00
    1    2   18     -0.37      0.00
   -8    3   18      0.89      0.00
   -7    3   18     -0.17      0.00
   -6    3   18      0.31      0.00
   -5    3   18      0.21      0.00
   -4    3   18     -1.01      0.00
   -3    3   18      0.09      0.00
   -2    3   18      0.79      0.00
   -1    3   18     -0.50      0.00
    0    3   18      0.14      0.00
   -8    4   18      0.23      0.00
   -7    4   18     -0.09      0.00
   -6    4   18      0.17      0.00
   -5    4   18     -0.20      0.00
   -4    4   18     -1.17      0.00
   -3    4   18      1.77      0.00
   -2    4   18     -0.75      0.00
   -1    4   18      0.06      0.00
   -7    5   18     -0.48      0.00
   -6    5   18      0.90      0.00
   -5    5   18     -1.65      0.00
   -4    5   18      1.42      0.00
   -3    5   18     -0.11      0.00
    0   -8   19     -1.74      0.00
    1   -8   19      1.55      0.00
   -2   -7   19      0.75      0.00
   -1   -7   19     -1.32      0.00
    0   -7   19      0.95      0.00
    1   -7   19      0.38      0.00
    2   -7   19     -0.73      0.00
   -4   -6   19     -0.22      0.00
   -3   -6   19     -0.40      0.00
   -2   -6   19      0.03      0.00
   -1   -6   19      0.32      0.00
    0   -6   19      0.57      0.00
    1   -6   19     -0.80      0.00
    2   -6   19      0.30      0.00
    3   -6   19     -0.52      0.00
   -5   -5   19     -0.02      0.00
   -4   -5   19     -0.82      0.00
   -3   -5   19     -0.19      0.00
   -2   -5   19      1.34      0.00
   -1   -5   19     -0.36      0.00
    0   -5   19     -0.70      0.00
    1   -5   19      1.05      0.00
    2   -5   19     -1.64      0.00
    3   -5   19      1.33      0.00
   -6   -4   19     -0.20      0.00
   -5   -4   19      0.23      0.00
   -4   -4   19     -1.56      0.00
   -3   -4   19      2.42      0.00
   -2   -4   19     -1.01      0.00
   -1   -4   19     -0.63      0.00
    0   -4   19      1.27      0.00
    1   -4   19     -1.67      0.00
    2   -4   19      0.75      0.00
    3   -4   19      0.71      0.00
   -6   -3   19      0.88      0.00
   -5   -3   19     -1.42      0.00
   -4   -3   19      1.72      0.00
   -3   -3   19     -0.98      0.00
   -2   -3   19     -0.02      0.00
   -1   -3   19      0.36      0.00
    0   -3   19     -0.69      0.00
    1   -3   19      0.05      0.00
    2   -3   19      0.98      0.00
    3   -3   19     -0.26      0.00
   -7   -2   19      0.40      0.00
   -6   -2   19     -0.11      0.00
   -5   -2   19      0.57      0.00
   -4   -2   19     -1.09      0.00
   -3   -2   19      0.78      0.00
   -2   -2   19     -0.47      0.00
   -1   -2   19     -0.07      0.00
    0   -2   19      0.18      0.00
    1   -2   19      0.23      0.00
    2   -2   19      0.53      0.00
    3   -2   19     -1.14      0.00
   -7   -1   19      0.34      0.00
   -6   -1   19      0.19      0.00
   -5   -1   19     -0.87      0.00
   -4   -1   19      0.54      0.00
   -3   -1   19     -0.40      0.00
   -2   -1   19      0.29      0.00
   -1   -1   19     -0.02      0.00
    0   -1   19      0.18      0.00
    1   -1   19      0.06      0.00
    2   -1   19      0.02      0.00
   -7    0   19     -0.48      0.00
   -6    0   19      0.47      0.00
   -5    0   19     -0.69      0.00
   -4    0   19      0.15      0.00
   -3    0   19      0.71      0.00
   -2    0   19     -0.70      0.00
   -1    0   19      0.64      0.00
    0    0   19     -0.71      0.00
    1    0   19      0.97      0.00
    2    0   19     -0.95      0.00
   -7    1   19      1.54      0.00
   -6    1   19     -1.37      0.00
   -5    1   19      0.61      0.00
   -4    1   19      0.66      0.00
   -3    1   19     -0.67      0.00
   -2    1   19      0.12      0.00
   -1    1   19     -0.22      0.00
    0    1   19      0.49      0.00
    1    1   19     -0.23      0.00
   -7    2   19     -0.83      0.00
   -6    2   19      0.81      0.00
   -5    2   19      0.07      0.00
   -4    2   19      0.22      0.00
   -3    2   19     -1.16      0.00
   -2    2   19      0.73      0.00
   -1    2   19     -0.14      0.00
    0    2   19      0.31      0.00
   -7    3   19      0.89      0.00
   -6    3   19     -0.53      0.00
   -5    3   19      1.02      0.00
   -4    3   19     -1.68      0.00
   -3    3   19      0.50      0.00
   -2    3   19      0.39      0.00
   -1    3   19      0.09      0.00
   -5    4   19     -0.73      0.00
   -4    4   19     -0.77      0.00
   -3    4   19      1.28      0.00
   -2   -6   20      0.59      0.00
   -1   -6   20      0.33      0.00
    0   -6   20     -0.09      0.00
    1   -6   20     -0.04      0.00
   -3   -5   20      0.43      0.00
   -2   -5   20      0.97      0.00
   -1   -5   20     -0.65      0.00
    0   -5   20      0.05      0.00
    1   -5   20      0.53      0.00
   -3   -4   20      1.51      0.00
   -2   -4   20     -0.84      0.00
   -1   -4   20      0.03      0.00
    0   -4   20      0.63      0.00
    1   -4   20     -1.77      0.00
    2   -4   20      1.46      0.00
   -5   -3   20     -0.69      0.00
   -4   -3   20      0.79      0.00
   -3   -3   20     -0.49      0.00
   -2   -3   20      0.13      0.00
   -1   -3   20      0.17      0.00
    0   -3   20     -1.10      0.00
    1   -3   20      1.05      0.00
    2   -3   20      0.05      0.00
   -5   -2   20      0.07      0.00
   -4   -2   20     -0.31      0.00
   -3   -2   20     -0.02      0.00
   -2   -2   20      0.20      0.00
   -1   -2   20     -0.78      0.00
    0   -2   20      1.15      0.00
    1   -2   20     -0.77      0.00
   -6   -1   20      0.25      0.00
   -5   -1   20     -0.16      0.00
   -4   -1   20     -0.68      0.00
   -3   -1   20      0.66      0.00
   -2   -1   20     -0.38      0.00
   -1   -1   20      0.66      0.00
    0   -1   20     -0.77      0.00
    1   -1   20      0.89      0.00
   -6    0   20      0.43      0.00
   -5    0   20     -1.22      0.00
   -4    0   20      0.71      0.00
   -3    0   20      0.50      0.00
   -2    0   20     -0.54      0.00
   -1    0   20      0.08      0.00
    0    0   20      0.09      0.00
   -6    1   20     -1.02      0.00
   -5    1   20      0.56      0.00
   -4    1   20      0.77      0.00
   -3    1   20     -0.77      0.00
   -2    1   20     -0.06      0.00
   -1    1   20      0.22      0.00
   -5    2   20      0.17      0.00
   -4    2   20      0.14      0.00
   -3    2   20     -1.10      0.00
   -2    2   20      0.77      0.00
   -3   -3   21      0.08      0.00
   -2   -3   21      0.17      0.00
   -1   -3   21     -0.61      0.00
   -3   -2   21     -0.75      0.00
   -2   -2   21      0.40      0.00
   -1   -2   21     -0.23      0.00
   -3   -1   21      1.29      0.00
   -2   -1   21     -0.42      0.00
    1    0    0    -44.84      0.00
   -2    1    0    -45.30      0.00
   -1    1    0     59.88      0.00
   -1    2    0     -5.01      0.00
  -13    5    0     -0.22      0.00
  -13    7    0      0.69      0.00
  -11   12    0      1.15      0.00
   -1   13    0     -0.09      0.00
   -7   14    0      0.51      0.00
   -6   14    0     -0.55      0.00
   -5   14    0     -0.03      0.00
    4  -14    1      0.03      0.00
    7  -14    1      0.82      0.00
   11  -12    1      0.56      0.00
   -3  -11    1     -0.43      0.00
   13   -6    1      0.30      0.00
  -11   -2    1     -0.70      0.00
    2   -1    1    -45.57      0.00
   12   -1    1      0.50      0.00
   -2    0    1    -23.88      0.00
   -2    1    1    -23.30      0.00
   -1    1    1     43.30      0.00
    0    1    1    -21.92      0.00
    1    1    1      0.17      0.00
   -1    2    1     -5.98      0.00
    0    2    1      2.23      0.00
  -13    4    1     -0.26      0.00
    8    6    1      1.16      0.00
  -13    8    1      0.25      0.00
  -11   12    1      1.16      0.00
    7  -14    2      0.63      0.00
  -12    0    2     -0.04      0.00
   -1    0    2      8.84      0.00
   -2    1    2     -0.39      0.00
   -1    1    2     15.08      0.00
    0    1    2     -4.70      0.00
  -13    8    2      0.76      0.00
    7  -14    3      0.27      0.00
   12  -10    3     -0.37      0.00
  -10   -4    3     -0.37      0.00
   -1    1    3     -0.16      0.00
  -13    3    3      0.10      0.00
    9    4    3      0.88      0.00
  -13    8    3      0.66      0.00
    0   12    3      0.40      0.00
   -9   13    3      0.25      0.00
    3  -14    4      0.64      0.00
    7  -14    4      0.00      0.00
    0  -13    4      0.94      0.00
   -2  -12    4     -0.80      0.00
   -6   -9    4     -0.81      0.00
   -7   -8    4     -0.73      0.00
   12   -3    4      0.84      0.00
   10    2    4     -0.15      0.00
  -13    3    4     -0.02      0.00
    8    5    4      1.12      0.00
  -13    8    4      0.32      0.00
   -3   13    4     -0.06      0.00
    0  -13    5      0.61      0.00
   -2  -12    5      0.18      0.00
   11  -11    5      0.62      0.00
   -6   -9    5     -1.36      0.00
   -7   -8    5     -1.30      0.00
  -13    3    5     -0.07      0.00
    6    7    5      0.11      0.00
  -13    8    5      0.12      0.00
    1   11    5     -0.44      0.00
   -1   12    5      0.73      0.00
   -8   13    5      0.13      0.00
    4  -14    6     -0.21      0.00
    6  -14    6      0.24      0.00
    0  -13    6     -0.85      0.00
   -2  -12    6      1.62      0.00
   10  -12    6      0.37      0.00
   -6   -9    6     -0.88      0.00
   -7   -8    6     -0.92      0.00
   -8   -7    6     -0.99      0.00
  -13    3    6     -0.19      0.00
  -13    7    6     -0.50      0.00
  -12   10    6      0.26      0.00
    2   10    6     -0.38      0.00
  -11   11    6     -0.06      0.00
    5  -14    7     -0.47      0.00
    0  -13    7     -1.20      0.00
    1  -13    7      1.78      0.00
   -2  -12    7      0.87      0.00
   11  -10    7      0.10      0.00
   -6   -9    7     -0.13      0.00
   -7   -8    7     -0.41      0.00
   10    0    7     -0.54      0.00
    9    2    7     -0.63      0.00
  -13    4    7      0.57      0.00
  -13    6    7      0.35      0.00
    4    8    7     -0.16      0.00
   -9   12    7     -0.66      0.00
    8  -13    8     -0.07      0.00
   10  -11    8      0.34      0.00
   -6   -9    8     -0.03      0.00
   11   -9    8     -0.82      0.00
   -7   -8    8     -0.34      0.00
   11   -4    8     -0.22      0.00
  -12    0    8     -0.49      0.00
    8    3    8     -1.32      0.00
  -13    5    8      0.41      0.00
  -12    9    8     -0.75      0.00
   -1   11    8      0.25      0.00
   -8   12    8      0.83      0.00
   -4   12    8     -0.39      0.00
  -10   -4    9     -0.34      0.00
  -12    0    9     -0.16      0.00
    6    5    9     -0.49      0.00
    3    8    9     -0.86      0.00
    0   10    9      0.64      0.00
   -3   11    9      0.26      0.00
   -2   11    9     -0.18      0.00
    3  -13   10     -0.60      0.00
   10   -3   10     -0.50      0.00
  -11   -2   10     -0.27      0.00
    1    9   10     -0.01      0.00
    2  -13   11      0.59      0.00
    5  -13   11     -1.08      0.00
   -1  -12   11      1.10      0.00
   -2  -11   11      0.72      0.00
   -5   -9   11     -0.11      0.00
   10   -7   11     -0.44      0.00
   10   -6   11     -0.50      0.00
    5    5   11      0.47      0.00
    4    6   11     -0.01      0.00
    3    7   11     -0.25      0.00
   -2   10   11      0.41      0.00
    8  -11   12     -0.34      0.00
   -4  -10   12     -0.12      0.00
    9   -9   12     -0.76      0.00
    9   -3   12     -0.67      0.00
  -12    3   12      0.19      0.00
    6    3   12      0.02      0.00
  -12    5   12     -0.34      0.00
  -11    8   12      0.41      0.00
  -10    9   12      0.54      0.00
   -2  -11   13      0.11      0.00
    7  -11   13     -0.18      0.00
    8  -10   13     -0.10      0.00
   -5   -9   13     -0.08      0.00
   -6   -8   13      0.41      0.00
   -7   -7   13      0.23      0.00
    9   -6   13      0.61      0.00
  -11    7   13     -0.28      0.00
    0    8   13      0.65      0.00
   -9    9   13     -0.22      0.00
   -2    9   13     -0.01      0.00
    2  -12   14     -0.18      0.00
    3  -12   14     -0.72      0.00
    6  -11   14      0.98      0.00
   -9   -4   14     -0.64      0.00
    3    5   14     -0.16      0.00
   -7    9   14      0.15      0.00
   -4    9   14     -0.17      0.00
    0  -11   15      0.41      0.00
    3  -11   15      1.24      0.00
   -4   -9   15      0.23      0.00
    7   -9   15     -0.24      0.00
   -8   -5   15     -1.22      0.00
    6    0   15     -1.38      0.00
    4    3   15      0.10      0.00
    2    5   15      0.31      0.00
   -8    8   15      0.51      0.00
   -3    8   15     -0.15      0.00
    5  -10   16     -0.56      0.00
    6   -9   16      0.53      0.00
  -10    0   16      0.53      0.00
    4    2   16     -0.41      0.00
    1    5   16     -0.23      0.00
   -8    7   16      0.01      0.00
    0  -10   17      0.01      0.00
    3  -10   17     -0.03      0.00
   -4   -8   17     -0.10      0.00
    6   -6   17      0.36      0.00
   -7   -5   17      0.50      0.00
    6   -5   17      0.19      0.00
    5   -1   17      0.31      0.00
    3    2   17      0.16      0.00
    1    4   17     -0.21      0.00
   -8    6   17     -1.01      0.00
   -2    6   17      0.76      0.00
    3   -9   18     -0.75      0.00
   -3   -8   18      0.29      0.00
    4   -8   18      0.31      0.00
    5   -6   18     -0.79      0.00
    5   -5   18     -0.20      0.00
   -7   -4   18      0.92      0.00
    5   -4   18     -0.39      0.00
    4   -1   18      0.18      0.00
    2    2   18      0.35      0.00
    1    3   18      0.03      0.00
   -2    5   18     -0.41      0.00
   -1   -8   19      0.78      0.00
    2   -8   19     -0.38      0.00
   -3   -7   19     -0.27      0.00
    3   -7   19      0.03      0.00
   -8    1   19     -1.44      0.00
   -6    4   19      0.78      0.00
   -4   -5   20     -1.31      0.00
    2   -5   20     -1.60      0.00
   -5   -4   20     -0.23      0.00
   -4   -4   20     -0.71      0.00
   -6   -2   20      0.13      0.00
   -6    2   20      0.65      0.00
   -2   -4   21     -0.42      0.00
   -1   -4   21      0.64      0.00
    0   -3   21      0.09      0.00
   -4   -2   21      0.40      0.00
   -4   -1   21     -1.46      0.00
   -1   -1   21      0.19      0.00
   -4    0   21      0.94      0.00
   -3    0   21      0.28      0.00
   -2    0   21     -0.67      0.00
    0    0    0      0.00      0.00
# SQUEEZE RESULTS (Version = 201118)
# Note: Data are Listed for all Voids in the P1 Unit Cell
# i.e. Centre of Gravity, Solvent Accessible Volume,
# Recovered number of Electrons in the Void and
# Details about the Squeezed Material
loop_
  _platon_squeeze_void_nr
  _platon_squeeze_void_average_x
  _platon_squeeze_void_average_y
  _platon_squeeze_void_average_z
  _platon_squeeze_void_volume
  _platon_squeeze_void_count_electrons
  _platon_squeeze_void_content
   1  0.500  0.500  0.000       294        70 ' '
# Missing Reflections Below sin(th)/lambda = 0.25
loop_
  _platon_missing_refln_index_h
  _platon_missing_refln_index_k
  _platon_missing_refln_index_l
  _platon_missing_refln_theta
    1    0    0     3.822
   -2    1    0     6.886
   -1    1    0     3.919
   -1    2    0     6.446
    2   -1    1     7.563
   -2    0    1     7.410
   -2    1    1     6.890
   -1    1    1     4.443
    0    1    1     4.624
    1    1    1     7.240
   -1    2    1     7.058
    0    2    1     7.969
   -1    0    2     5.052
   -2    1    2     7.575
   -1    1    2     5.826
    0    1    2     6.319
   -1    1    3     7.618
_platon_squeeze_void_probe_radius                  1.20
_platon_squeeze_details
)
TITL ZJL_123K_0m_a    P -1         R = 0.11
CELL   11.3618   12.1577   18.2103     98.64     99.86    113.65
SPGR P-1
# Solvent Accessible Volume =       295
# Electrons Found in S.A.V. =        70
# Note: Atoms in Void are Labelled as Cxxx and Qxxx for all Others
C101 0.331 0.311 0.059 !       3.39 eA-3
C102 0.437 0.464 0.130 !       2.98 eA-3
C103 0.389 0.338 0.129 !       2.10 eA-3
C104 0.408 0.429 0.194 !       2.03 eA-3
Q105 0.733 0.859 0.026 !       1.89 eA-3
C106 0.300 0.193 0.998 !       1.88 eA-3
Q107 0.457 0.843 0.027 !       1.55 eA-3
Q108 0.626 0.168 0.142 !       1.10 eA-3
Q109 0.391 0.060 0.469 !       0.90 eA-3
Q110 0.488 0.470 0.313 !       0.82 eA-3
Q111 0.971 0.160 0.139 !       0.77 eA-3
Q112 0.077 0.498 0.106 !       0.76 eA-3
Q113 0.370 0.076 0.251 !       0.74 eA-3
Q114 0.751 0.467 0.206 !       0.74 eA-3
C115 0.325 0.123 0.036 !       0.74 eA-3
Q116 0.028 0.399 0.093 !       0.72 eA-3
Q117 0.673 0.156 0.313 !       0.71 eA-3
Q118 0.114 0.082 0.420 !       0.71 eA-3
Q119 0.452 0.764 0.329 !       0.68 eA-3
Q120 0.717 0.521 0.046 !       0.68 eA-3
Q121 0.169 0.761 0.281 !       0.68 eA-3
Q122 0.581 0.787 0.186 !       0.65 eA-3
Q123 0.409 0.782 0.172 !       0.64 eA-3
Q124 0.050 0.891 0.219 !       0.64 eA-3
Q125 0.143 0.536 0.466 !       0.62 eA-3
Q126 0.263 0.838 0.328 !       0.61 eA-3
Q127 0.813 0.546 0.068 !       0.60 eA-3
Q128 0.659 0.013 0.439 !       0.59 eA-3
Q129 0.826 0.648 0.045 !       0.59 eA-3
Q130 0.394 0.121 0.391 !       0.57 eA-3
Q131 0.481 0.171 0.247 !       0.57 eA-3
Q132 0.429 0.544 0.211 !       0.57 eA-3
Q133 0.656 0.519 0.062 !       0.56 eA-3
Q134 0.332 0.266 0.157 !       0.55 eA-3
Q135 0.998 0.645 0.381 !       0.55 eA-3
Q136 0.623 0.442 0.442 !       0.55 eA-3
Q137 0.970 0.925 0.080 !       0.55 eA-3
Q138 0.057 0.133 0.063 !       0.54 eA-3
Q139 0.017 0.794 0.309 !       0.54 eA-3
Q140 0.593 0.480 0.342 !       0.54 eA-3
Q141 0.330 0.171 0.220 !       0.54 eA-3
Q142 0.684 0.791 0.421 !       0.53 eA-3
Q143 0.812 0.775 0.296 !       0.53 eA-3
Q144 0.090 0.797 0.297 !       0.53 eA-3
Q145 0.123 0.587 0.170 !       0.53 eA-3
Q146 0.749 0.231 0.299 !       0.53 eA-3
Q147 0.176 0.210 0.077 !       0.53 eA-3
Q148 0.219 0.640 0.470 !       0.53 eA-3
Q149 0.843 0.473 0.368 !       0.52 eA-3
Q150 0.283 0.684 0.044 !       0.52 eA-3
Q151 0.611 0.345 0.390 !       0.51 eA-3
Q152 0.359 0.402 0.256 !       0.51 eA-3
Q153 0.871 0.416 0.495 !       0.50 eA-3
Q154 0.202 0.813 0.451 !       0.50 eA-3
)
;
_shelx_fab_checksum              4702
_olex2_submission_special_instructions 'No special instructions were received'


_publcif_funding_html            
;
;
####################################################################### 
# 
# This file contains crystal structure data downloaded from the 
# Cambridge Structural Database (CSD) hosted by the Cambridge 
# Crystallographic Data Centre (CCDC).
# 
# Full information about CCDC data access policies and citation 
# guidelines are available at http://www.ccdc.cam.ac.uk/access/V1 
# 
# Audit and citation data items may have been added by the CCDC. 
# Please retain this information to preserve the provenance of 
# this file and to allow appropriate attribution of the data. 
# 
#######################################################################

data_350K
_database_code_depnum_ccdc_archive 'CCDC 1835731'
_audit_update_record             
;
2019-11-11 deposited with the CCDC.	2020-05-27 downloaded from the CCDC.
;
_publcif_datablock.id            {1087d51c-676b-47c6-b0f0-2c763ec199b5}

_audit_creation_method           SHELXL-2018/3
_shelx_SHELXL_version_number     2018/3
_chemical_name_systematic        ?
_chemical_name_common            ?
_chemical_melting_point          ?
_chemical_formula_moiety         ?
_chemical_formula_sum            'C36 H34 Fe N4 O6 S6'
_chemical_formula_weight         866.88

loop_
_atom_type_symbol
_atom_type_description
_atom_type_scat_dispersion_real
_atom_type_scat_dispersion_imag
_atom_type_scat_source
C C 0.0033 0.0016 'International Tables Vol C Tables 4.2.6.8 and 6.1.1.4'
H H 0.0000 0.0000 'International Tables Vol C Tables 4.2.6.8 and 6.1.1.4'
Fe Fe 0.3463 0.8444 'International Tables Vol C Tables 4.2.6.8 and 6.1.1.4'
N N 0.0061 0.0033 'International Tables Vol C Tables 4.2.6.8 and 6.1.1.4'
O O 0.0106 0.0060 'International Tables Vol C Tables 4.2.6.8 and 6.1.1.4'
S S 0.1246 0.1234 'International Tables Vol C Tables 4.2.6.8 and 6.1.1.4'

_space_group_crystal_system      triclinic
_space_group_IT_number           2
_space_group_name_H-M_alt        'P -1'
_space_group_name_Hall           '-P 1'

_shelx_space_group_comment       
;
The symmetry employed for this shelxl refinement is uniquely defined
by the following loop, which should always be used as a source of
symmetry information in preference to the above space-group names.
They are only intended as comments.
;

loop_
_space_group_symop_operation_xyz
'x, y, z'
'-x, -y, -z'

_cell_length_a                   11.360(11)
_cell_length_b                   12.085(10)
_cell_length_c                   16.842(14)
_cell_angle_alpha                91.22(2)
_cell_angle_beta                 109.72(2)
_cell_angle_gamma                111.47(2)
_cell_volume                     1998(3)
_cell_formula_units_Z            2
_cell_measurement_temperature    350(2)
_cell_measurement_reflns_used    3388
_cell_measurement_theta_min      2.42
_cell_measurement_theta_max      23.60

_exptl_crystal_description       block
_exptl_crystal_colour            blue
_exptl_crystal_density_meas      ?
_exptl_crystal_density_method    ?
_exptl_crystal_density_diffrn    1.441
_exptl_crystal_F_000             896
_exptl_transmission_factor_min   ?
_exptl_transmission_factor_max   ?
_exptl_crystal_size_max          0.150
_exptl_crystal_size_mid          0.120
_exptl_crystal_size_min          0.080
_exptl_absorpt_coefficient_mu    0.740
_shelx_estimated_absorpt_T_min   0.897
_shelx_estimated_absorpt_T_max   0.943
_exptl_absorpt_correction_type   multi-scan
_exptl_absorpt_correction_T_min  0.3502
_exptl_absorpt_correction_T_max  0.7451
_exptl_absorpt_process_details   sadabs
_exptl_absorpt_special_details   ?
_diffrn_ambient_temperature      350(2)
_diffrn_radiation_wavelength     0.71073
_diffrn_radiation_type           MoK\a
_diffrn_source                   ?
_diffrn_measurement_device_type  'Bruker APEX-II CCD'
_diffrn_measurement_method       '\f and \w scans'
_diffrn_detector_area_resol_mean ?
_diffrn_reflns_number            12227
_diffrn_reflns_av_unetI/netI     0.2683
_diffrn_reflns_av_R_equivalents  0.1317
_diffrn_reflns_limit_h_min       -11
_diffrn_reflns_limit_h_max       13
_diffrn_reflns_limit_k_min       -13
_diffrn_reflns_limit_k_max       14
_diffrn_reflns_limit_l_min       -19
_diffrn_reflns_limit_l_max       17
_diffrn_reflns_theta_min         2.420
_diffrn_reflns_theta_max         24.405
_diffrn_reflns_theta_full        24.405
_diffrn_measured_fraction_theta_max 0.966
_diffrn_measured_fraction_theta_full 0.966
_diffrn_reflns_Laue_measured_fraction_max 0.966
_diffrn_reflns_Laue_measured_fraction_full 0.966
_diffrn_reflns_point_group_measured_fraction_max 0.966
_diffrn_reflns_point_group_measured_fraction_full 0.966
_reflns_number_total             6358
_reflns_number_gt                1890
_reflns_threshold_expression     'I > 2\s(I)'
_reflns_Friedel_coverage         0.000
_reflns_Friedel_fraction_max     .
_reflns_Friedel_fraction_full    .

_reflns_special_details          
;
 Reflections were merged by SHELXL according to the crystal
 class for the calculation of statistics and refinement.
 
 _reflns_Friedel_fraction is defined as the number of unique
 Friedel pairs measured divided by the number that would be
 possible theoretically, ignoring centric projections and
 systematic absences.
;

_computing_data_collection       'Bruker APEX2'
_computing_cell_refinement       'Bruker SAINT'
_computing_data_reduction        'Bruker SAINT'
_computing_structure_solution    'SHELXT 2018/2 (Sheldrick, 2018)'
_computing_structure_refinement  'SHELXL-2018/3 (Sheldrick, 2018)'
_computing_molecular_graphics    'Bruker SHELXTL'
_computing_publication_material  'Bruker SHELXTL'
_refine_special_details          ?
_refine_ls_structure_factor_coef Fsqd
_refine_ls_matrix_type           full
_refine_ls_weighting_scheme      calc
_refine_ls_weighting_details     
'w=1/[\s^2^(Fo^2^)+(0.0000P)^2^+3.1000P] where P=(Fo^2^+2Fc^2^)/3'
_atom_sites_solution_primary     ?
_atom_sites_solution_secondary   ?
_atom_sites_solution_hydrogens   geom
_refine_ls_hydrogen_treatment    constr
_refine_ls_extinction_method     none
_refine_ls_extinction_coef       .
_refine_ls_number_reflns         6358
_refine_ls_number_parameters     484
_refine_ls_number_restraints     414
_refine_ls_R_factor_all          0.2822
_refine_ls_R_factor_gt           0.1290
_refine_ls_wR_factor_ref         0.3013
_refine_ls_wR_factor_gt          0.2426
_refine_ls_goodness_of_fit_ref   1.092
_refine_ls_restrained_S_all      1.099
_refine_ls_shift/su_max          0.000
_refine_ls_shift/su_mean         0.000

loop_
_atom_site_label
_atom_site_type_symbol
_atom_site_fract_x
_atom_site_fract_y
_atom_site_fract_z
_atom_site_U_iso_or_equiv
_atom_site_adp_type
_atom_site_occupancy
_atom_site_site_symmetry_order
_atom_site_calc_flag
_atom_site_refinement_flags_posn
_atom_site_refinement_flags_adp
_atom_site_refinement_flags_occupancy
_atom_site_disorder_assembly
_atom_site_disorder_group
Fe1 Fe 0.8509(2) 0.22935(17) 0.71523(11) 0.0701(7) Uani 1 1 d . . . . .
S1 S 0.6267(4) 0.0889(3) 0.2756(2) 0.0900(14) Uani 1 1 d . U . . .
S2 S 0.7358(4) 0.3521(3) 0.3022(2) 0.0951(14) Uani 1 1 d . U . . .
S4 S 0.5609(6) 0.3380(4) 0.1013(3) 0.1287(19) Uani 1 1 d . U . . .
S3 S 0.4749(6) 0.0793(4) 0.0796(3) 0.131(2) Uani 1 1 d . U . . .
O1 O 0.9481(9) 0.3786(8) 0.8034(5) 0.072(3) Uani 1 1 d . U . . .
O2 O 0.8189(8) 0.0839(8) 0.7714(4) 0.066(2) Uani 1 1 d . U . . .
N2 N 0.7467(9) 0.1091(9) 0.6012(6) 0.051(2) Uani 1 1 d . U . . .
N1 N 0.8519(10) 0.3492(9) 0.6279(6) 0.066(3) Uani 1 1 d . U . . .
S5 S 0.2265(8) 0.0308(6) -0.0727(4) 0.216(3) Uani 1 1 d . U . . .
O3 O 0.9379(11) 0.6876(8) 0.6488(7) 0.101(3) Uani 1 1 d . U . . .
N4 N 0.0456(11) 0.2313(9) 0.7211(6) 0.069(3) Uani 1 1 d . U . . .
S6 S 0.3183(9) 0.3235(7) -0.0478(4) 0.221(3) Uani 1 1 d . U . . .
N3 N 0.6572(11) 0.2295(8) 0.7190(7) 0.064(3) Uani 1 1 d . U . . .
O6 O 0.5686(12) -0.2464(8) 0.5542(7) 0.119(4) Uani 1 1 d . U . . .
C29 C 0.4228(15) 0.2356(10) 0.7225(10) 0.067(4) Uani 1 1 d . U . . .
C15 C 0.8003(12) 0.2891(11) 0.5411(8) 0.063(4) Uani 1 1 d . U . . .
C20 C 0.7412(11) 0.1638(12) 0.5280(8) 0.062(3) Uani 1 1 d . U . . .
C8 C 0.6896(12) -0.0061(11) 0.5966(7) 0.057(3) Uani 1 1 d . U . . .
H8 H 0.637989 -0.050869 0.541944 0.069 Uiso 1 1 calc R U . . .
C1 C 0.8812(13) 0.4608(13) 0.6435(8) 0.076(4) Uani 1 1 d . U . . .
H1 H 0.863034 0.500174 0.596790 0.092 Uiso 1 1 calc R U . . .
C18 C 0.6898(13) 0.1623(12) 0.3778(7) 0.066(4) Uani 1 1 d . U . . .
C32 C 0.2916(15) 0.2331(12) 0.7194(9) 0.084(4) Uani 1 1 d . U . . .
C17 C 0.7450(13) 0.2889(12) 0.3921(8) 0.067(4) Uani 1 1 d . U . . .
C9 C 0.6964(13) -0.0693(11) 0.6623(9) 0.060(3) Uani 1 1 d . U . . .
C19 C 0.6895(12) 0.1040(10) 0.4477(8) 0.066(4) Uani 1 1 d . U . . .
H19 H 0.652097 0.020163 0.438702 0.079 Uiso 1 1 calc R U . . .
C2 C 0.9381(14) 0.5296(13) 0.7241(10) 0.080(4) Uani 1 1 d . U . . .
C5 C 0.9656(16) 0.6582(17) 0.7271(11) 0.097(5) Uani 1 1 d . U . . .
C28 C 0.4413(15) 0.2324(12) 0.6493(9) 0.080(4) Uani 1 1 d . U . . .
H28 H 0.373406 0.229002 0.598235 0.097 Uiso 1 1 calc R U . . .
C10 C 0.7613(14) -0.0261(12) 0.7494(11) 0.071(4) Uani 1 1 d . U . . .
C3 C 0.9684(15) 0.4887(13) 0.7978(10) 0.083(5) Uani 1 1 d . U . . .
C31 C 0.6363(15) 0.2288(11) 0.7889(8) 0.077(4) Uani 1 1 d . U . . .
H31 H 0.704853 0.228773 0.838421 0.092 Uiso 1 1 calc R U . . .
C16 C 0.7999(13) 0.3486(11) 0.4732(8) 0.069(4) Uani 1 1 d . U . . .
H16 H 0.838254 0.432446 0.482908 0.083 Uiso 1 1 calc R U . . .
C12 C 0.6209(18) -0.2014(16) 0.6272(12) 0.098(5) Uani 1 1 d . U . . .
O4 O 1.0030(14) 0.7295(9) 0.7870(7) 0.152(6) Uani 1 1 d . U . . .
O5 O 0.6126(13) -0.2705(10) 0.6853(7) 0.135(4) Uani 1 1 d . U . . .
C21 C 0.6393(15) 0.2189(12) 0.2328(9) 0.084(4) Uani 1 1 d . U . . .
C30 C 0.5157(16) 0.2282(13) 0.7956(10) 0.101(5) Uani 1 1 d . U . . .
H30 H 0.500869 0.223082 0.846731 0.121 Uiso 1 1 calc R U . . .
C27 C 0.5609(17) 0.2341(12) 0.6507(9) 0.089(5) Uani 1 1 d . U . . .
H27 H 0.576397 0.238791 0.599797 0.107 Uiso 1 1 calc R U . . .
C11 C 0.7720(16) -0.1004(12) 0.8177(8) 0.112(6) Uani 1 1 d . U . . .
H11A H 0.846537 -0.052925 0.868948 0.169 Uiso 1 1 calc R U . . .
H11B H 0.787422 -0.168323 0.800200 0.169 Uiso 1 1 calc R U . . .
H11C H 0.688889 -0.128319 0.828408 0.169 Uiso 1 1 calc R U . . .
C36 C 0.193(2) 0.1358(16) 0.7228(10) 0.127(6) Uani 1 1 d . U . . .
H36 H 0.205189 0.063724 0.725432 0.152 Uiso 1 1 calc R U . . .
C22 C 0.5652(17) 0.2132(13) 0.1499(10) 0.103(5) Uani 1 1 d . U . . .
C6 C 0.971(2) 0.8114(16) 0.6457(12) 0.144(7) Uani 1 1 d . U . . .
H6A H 1.067723 0.857439 0.675917 0.173 Uiso 1 1 calc R U . . .
H6B H 0.921330 0.840859 0.671594 0.173 Uiso 1 1 calc R U . . .
C4 C 1.0307(17) 0.5602(12) 0.8889(7) 0.128(7) Uani 1 1 d . U . . .
H4A H 0.988033 0.512717 0.924214 0.193 Uiso 1 1 calc R U . . .
H4B H 1.016195 0.633662 0.887222 0.193 Uiso 1 1 calc R U . . .
H4C H 1.126640 0.578724 0.912249 0.193 Uiso 1 1 calc R U . . .
C35 C 0.0728(18) 0.1374(15) 0.7225(10) 0.120(5) Uani 1 1 d . U . . .
H35 H 0.006126 0.064801 0.723413 0.144 Uiso 1 1 calc R U . . .
C33 C 0.2643(18) 0.3284(15) 0.7168(10) 0.121(5) Uani 1 1 d . U . . .
H33 H 0.328528 0.400771 0.713374 0.145 Uiso 1 1 calc R U . . .
C7 C 0.932(2) 0.8221(14) 0.5563(13) 0.173(10) Uani 1 1 d . U . . .
H7A H 0.986375 0.797562 0.532518 0.259 Uiso 1 1 calc R U . . .
H7B H 0.946736 0.904352 0.550269 0.259 Uiso 1 1 calc R U . . .
H7C H 0.837649 0.771409 0.526544 0.259 Uiso 1 1 calc R U . . .
C34 C 0.1406(19) 0.3260(14) 0.7190(10) 0.116(5) Uani 1 1 d . U . . .
H34 H 0.128165 0.397853 0.718907 0.139 Uiso 1 1 calc R U . . .
C24 C 0.367(2) 0.1314(18) 0.0104(10) 0.137(6) Uani 1 1 d . U . . .
C23 C 0.409(2) 0.2505(18) 0.0224(12) 0.137(6) Uani 1 1 d . U . . .
C26 C 0.177(2) -0.0955(18) -0.0251(12) 0.215(9) Uani 1 1 d . U . . .
H26A H 0.178189 -0.162743 -0.055747 0.323 Uiso 1 1 calc R U . . .
H26B H 0.086630 -0.113895 -0.026438 0.323 Uiso 1 1 calc R U . . .
H26C H 0.238903 -0.079650 0.033141 0.323 Uiso 1 1 calc R U . . .
C13 C 0.557(2) -0.4071(15) 0.6418(12) 0.190(8) Uani 1 1 d . U . . .
H13A H 0.458327 -0.443967 0.612987 0.228 Uiso 1 1 calc R U . . .
H13B H 0.601446 -0.419391 0.604652 0.228 Uiso 1 1 calc R U . . .
C14 C 0.610(2) -0.4433(18) 0.7340(13) 0.228(9) Uani 1 1 d . U . . .
H14A H 0.587730 -0.528480 0.727850 0.341 Uiso 1 1 calc R U . . .
H14B H 0.567360 -0.422686 0.769078 0.341 Uiso 1 1 calc R U . . .
H14C H 0.706980 -0.400461 0.760306 0.341 Uiso 1 1 calc R U . . .
C25 C 0.273(3) 0.387(2) 0.0172(16) 0.293(13) Uani 1 1 d . U . . .
H25A H 0.188856 0.331563 0.019095 0.440 Uiso 1 1 calc R U . . .
H25B H 0.261631 0.457813 -0.002983 0.440 Uiso 1 1 calc R U . . .
H25C H 0.342519 0.410017 0.073466 0.440 Uiso 1 1 calc R U . . .

loop_
_atom_site_aniso_label
_atom_site_aniso_U_11
_atom_site_aniso_U_22
_atom_site_aniso_U_33
_atom_site_aniso_U_23
_atom_site_aniso_U_13
_atom_site_aniso_U_12
Fe1 0.0419(13) 0.0769(14) 0.0934(14) -0.0025(10) 0.0319(11) 0.0203(11)
S1 0.103(4) 0.083(3) 0.086(3) 0.002(2) 0.037(2) 0.038(3)
S2 0.100(4) 0.080(3) 0.101(3) 0.016(2) 0.049(3) 0.021(3)
S4 0.143(5) 0.134(4) 0.108(3) 0.028(3) 0.043(3) 0.055(4)
S3 0.156(5) 0.144(4) 0.088(3) -0.012(3) 0.028(3) 0.071(4)
O1 0.054(6) 0.086(6) 0.075(5) -0.001(5) 0.025(4) 0.027(6)
O2 0.036(6) 0.088(6) 0.075(5) 0.014(5) 0.022(4) 0.026(5)
N2 0.025(6) 0.063(7) 0.062(6) -0.002(5) 0.023(5) 0.011(5)
N1 0.037(7) 0.069(7) 0.099(8) -0.001(6) 0.043(6) 0.012(6)
S5 0.211(8) 0.217(6) 0.126(4) 0.015(4) -0.019(4) 0.059(6)
O3 0.102(9) 0.060(7) 0.146(9) 0.005(6) 0.052(7) 0.031(6)
N4 0.069(6) 0.052(5) 0.095(6) 0.019(5) 0.045(5) 0.022(5)
S6 0.259(9) 0.235(7) 0.164(5) 0.070(5) 0.036(5) 0.130(6)
N3 0.035(7) 0.073(7) 0.073(7) -0.005(6) 0.027(6) 0.004(6)
O6 0.128(11) 0.076(7) 0.129(9) -0.004(7) 0.045(8) 0.018(7)
C29 0.044(9) 0.062(8) 0.092(10) -0.004(7) 0.039(8) 0.006(7)
C15 0.044(9) 0.064(8) 0.072(8) -0.010(7) 0.030(7) 0.006(7)
C20 0.017(7) 0.082(9) 0.077(9) -0.012(8) 0.018(6) 0.011(7)
C8 0.038(9) 0.072(9) 0.056(7) -0.001(7) 0.022(6) 0.012(7)
C1 0.043(9) 0.093(10) 0.082(9) 0.007(8) 0.023(7) 0.017(8)
C18 0.043(9) 0.088(9) 0.061(8) 0.010(7) 0.021(6) 0.019(8)
C32 0.047(10) 0.039(8) 0.169(12) 0.000(8) 0.043(9) 0.021(7)
C17 0.052(9) 0.073(9) 0.072(8) 0.026(7) 0.023(7) 0.018(7)
C9 0.060(9) 0.057(8) 0.092(9) 0.036(7) 0.056(8) 0.027(7)
C19 0.047(9) 0.058(8) 0.076(8) -0.017(7) 0.024(7) 0.004(7)
C2 0.060(10) 0.076(10) 0.087(10) -0.035(8) 0.038(8) 0.001(8)
C5 0.063(11) 0.113(13) 0.110(12) -0.011(12) 0.039(10) 0.027(10)
C28 0.036(10) 0.105(10) 0.085(10) 0.007(8) 0.014(8) 0.019(9)
C10 0.046(9) 0.065(9) 0.130(12) 0.020(9) 0.068(9) 0.020(8)
C3 0.066(11) 0.073(10) 0.113(11) -0.013(10) 0.053(9) 0.015(9)
C31 0.061(11) 0.093(10) 0.074(9) 0.015(7) 0.023(8) 0.031(9)
C16 0.056(10) 0.073(9) 0.086(9) 0.005(8) 0.044(8) 0.021(7)
C12 0.091(13) 0.093(12) 0.121(13) 0.036(10) 0.068(11) 0.021(10)
O4 0.201(15) 0.081(8) 0.138(10) -0.032(7) 0.036(9) 0.044(8)
O5 0.149(10) 0.108(7) 0.148(9) 0.030(6) 0.073(8) 0.035(7)
C21 0.072(11) 0.087(10) 0.116(10) 0.015(9) 0.056(9) 0.038(8)
C30 0.063(12) 0.146(13) 0.123(12) 0.040(10) 0.063(10) 0.047(11)
C27 0.066(12) 0.107(11) 0.077(10) 0.006(8) 0.028(9) 0.015(10)
C11 0.157(18) 0.109(12) 0.102(11) 0.031(9) 0.074(11) 0.061(12)
C36 0.118(9) 0.107(9) 0.179(9) 0.013(7) 0.058(7) 0.070(7)
C22 0.088(12) 0.113(11) 0.119(11) 0.021(10) 0.046(10) 0.045(10)
C6 0.116(17) 0.093(13) 0.213(19) 0.029(15) 0.064(15) 0.027(12)
C4 0.157(19) 0.111(12) 0.083(10) -0.021(9) 0.013(11) 0.048(12)
C35 0.105(9) 0.102(7) 0.169(9) 0.020(7) 0.056(7) 0.055(7)
C33 0.092(8) 0.103(8) 0.180(9) 0.035(7) 0.065(7) 0.038(7)
C7 0.15(2) 0.082(13) 0.24(2) 0.025(16) 0.035(19) 0.033(13)
C34 0.097(8) 0.088(7) 0.177(9) 0.025(7) 0.061(7) 0.042(6)
C24 0.172(16) 0.159(14) 0.076(10) 0.013(11) 0.026(10) 0.079(13)
C23 0.144(15) 0.160(14) 0.143(13) 0.048(13) 0.059(11) 0.094(13)
C26 0.222(13) 0.208(12) 0.201(12) 0.015(8) 0.067(9) 0.080(9)
C13 0.197(16) 0.120(11) 0.209(13) 0.059(10) 0.068(12) 0.019(11)
C14 0.236(13) 0.196(10) 0.244(12) 0.062(9) 0.076(9) 0.090(9)
C25 0.298(16) 0.293(16) 0.295(16) 0.053(9) 0.098(10) 0.135(11)

_geom_special_details            
;
 All esds (except the esd in the dihedral angle between two l.s. planes)
 are estimated using the full covariance matrix.  The cell esds are taken
 into account individually in the estimation of esds in distances, angles
 and torsion angles; correlations between esds in cell parameters are only
 used when they are defined by crystal symmetry.  An approximate (isotropic)
 treatment of cell esds is used for estimating esds involving l.s. planes.
;

loop_
_geom_bond_atom_site_label_1
_geom_bond_atom_site_label_2
_geom_bond_distance
_geom_bond_site_symmetry_2
_geom_bond_publ_flag
Fe1 O2 1.988(9) . ?
Fe1 O1 2.000(8) . ?
Fe1 N2 2.071(8) . ?
Fe1 N1 2.086(10) . ?
Fe1 N4 2.171(11) 1_655 ?
Fe1 N3 2.223(11) . ?
S1 C18 1.703(12) . ?
S1 C21 1.721(14) . ?
S2 C17 1.699(12) . ?
S2 C21 1.709(14) . ?
S4 C23 1.71(2) . ?
S4 C22 1.740(15) . ?
S3 C24 1.704(18) . ?
S3 C22 1.719(15) . ?
O1 C3 1.276(14) . ?
O2 C10 1.229(13) . ?
N2 C8 1.291(12) . ?
N2 C20 1.405(13) . ?
N1 C1 1.264(13) . ?
N1 C15 1.439(13) . ?
S5 C24 1.725(18) . ?
S5 C26 1.74(2) . ?
O3 C5 1.336(16) . ?
O3 C6 1.409(17) . ?
N4 C35 1.281(15) . ?
N4 C34 1.264(17) . ?
S6 C25 1.64(3) . ?
S6 C23 1.771(17) . ?
N3 C31 1.276(14) . ?
N3 C27 1.313(15) . ?
O6 C12 1.184(16) . ?
C29 C30 1.354(16) . ?
C29 C28 1.321(16) . ?
C29 C32 1.463(17) . ?
C15 C16 1.363(14) . ?
C15 C20 1.391(14) . ?
C20 C19 1.344(13) . ?
C8 C9 1.355(14) . ?
C8 H8 0.9300 . ?
C1 C2 1.385(15) . ?
C1 H1 0.9300 . ?
C18 C17 1.403(15) . ?
C18 C19 1.385(14) . ?
C32 C33 1.295(16) . ?
C32 C36 1.31(2) . ?
C17 C16 1.353(14) . ?
C9 C10 1.386(16) . ?
C9 C12 1.500(19) . ?
C19 H19 0.9300 . ?
C2 C3 1.330(17) . ?
C2 C5 1.47(2) . ?
C5 O4 1.160(15) . ?
C28 C27 1.343(17) . ?
C28 H28 0.9300 . ?
C10 C11 1.475(16) . ?
C3 C4 1.537(16) . ?
C31 C30 1.410(17) . ?
C31 H31 0.9300 . ?
C16 H16 0.9300 . ?
C12 O5 1.305(15) . ?
O5 C13 1.590(18) . ?
C21 C22 1.350(17) . ?
C30 H30 0.9300 . ?
C27 H27 0.9300 . ?
C11 H11A 0.9600 . ?
C11 H11B 0.9600 . ?
C11 H11C 0.9600 . ?
C36 C35 1.37(2) . ?
C36 H36 0.9300 . ?
C6 C7 1.44(2) . ?
C6 H6A 0.9700 . ?
C6 H6B 0.9700 . ?
C4 H4A 0.9600 . ?
C4 H4B 0.9600 . ?
C4 H4C 0.9600 . ?
C35 H35 0.9300 . ?
C33 C34 1.41(2) . ?
C33 H33 0.9300 . ?
C7 H7A 0.9600 . ?
C7 H7B 0.9600 . ?
C7 H7C 0.9600 . ?
C34 H34 0.9300 . ?
C24 C23 1.33(2) . ?
C26 H26A 0.9600 . ?
C26 H26B 0.9600 . ?
C26 H26C 0.9600 . ?
C13 C14 1.60(2) . ?
C13 H13A 0.9700 . ?
C13 H13B 0.9700 . ?
C14 H14A 0.9600 . ?
C14 H14B 0.9600 . ?
C14 H14C 0.9600 . ?
C25 H25A 0.9600 . ?
C25 H25B 0.9600 . ?
C25 H25C 0.9600 . ?

loop_
_geom_angle_atom_site_label_1
_geom_angle_atom_site_label_2
_geom_angle_atom_site_label_3
_geom_angle
_geom_angle_site_symmetry_1
_geom_angle_site_symmetry_3
_geom_angle_publ_flag
O2 Fe1 O1 110.1(3) . . ?
O2 Fe1 N2 85.7(4) . . ?
O1 Fe1 N2 164.1(4) . . ?
O2 Fe1 N1 165.2(4) . . ?
O1 Fe1 N1 84.5(4) . . ?
N2 Fe1 N1 79.7(4) . . ?
O2 Fe1 N4 90.2(4) . 1_655 ?
O1 Fe1 N4 89.8(4) . 1_655 ?
N2 Fe1 N4 92.3(4) . 1_655 ?
N1 Fe1 N4 92.1(4) . 1_655 ?
O2 Fe1 N3 88.0(4) . . ?
O1 Fe1 N3 87.5(3) . . ?
N2 Fe1 N3 91.1(4) . . ?
N1 Fe1 N3 90.5(4) . . ?
N4 Fe1 N3 176.1(4) 1_655 . ?
C18 S1 C21 93.1(7) . . ?
C17 S2 C21 95.2(7) . . ?
C23 S4 C22 90.7(9) . . ?
C24 S3 C22 94.2(8) . . ?
C3 O1 Fe1 132.0(9) . . ?
C10 O2 Fe1 137.5(9) . . ?
C8 N2 C20 122.1(10) . . ?
C8 N2 Fe1 123.7(8) . . ?
C20 N2 Fe1 114.2(8) . . ?
C1 N1 C15 120.3(12) . . ?
C1 N1 Fe1 127.0(9) . . ?
C15 N1 Fe1 112.4(8) . . ?
C24 S5 C26 102.1(10) . . ?
C5 O3 C6 115.5(14) . . ?
C35 N4 C34 113.8(16) . . ?
C35 N4 Fe1 123.9(11) . 1_455 ?
C34 N4 Fe1 122.3(11) . 1_455 ?
C25 S6 C23 100.9(11) . . ?
C31 N3 C27 116.7(13) . . ?
C31 N3 Fe1 121.2(11) . . ?
C27 N3 Fe1 122.1(10) . . ?
C30 C29 C28 121.0(15) . . ?
C30 C29 C32 121.4(14) . . ?
C28 C29 C32 117.2(15) . . ?
C16 C15 C20 120.1(11) . . ?
C16 C15 N1 123.4(12) . . ?
C20 C15 N1 116.3(12) . . ?
C19 C20 C15 118.3(13) . . ?
C19 C20 N2 124.9(12) . . ?
C15 C20 N2 116.7(11) . . ?
N2 C8 C9 127.3(11) . . ?
N2 C8 H8 116.4 . . ?
C9 C8 H8 116.4 . . ?
N1 C1 C2 125.6(14) . . ?
N1 C1 H1 117.2 . . ?
C2 C1 H1 117.2 . . ?
C17 C18 C19 118.1(10) . . ?
C17 C18 S1 118.3(10) . . ?
C19 C18 S1 123.6(10) . . ?
C33 C32 C36 113.7(17) . . ?
C33 C32 C29 122.9(15) . . ?
C36 C32 C29 123.3(14) . . ?
C16 C17 C18 119.0(11) . . ?
C16 C17 S2 126.3(11) . . ?
C18 C17 S2 114.7(10) . . ?
C10 C9 C8 128.6(13) . . ?
C10 C9 C12 122.3(13) . . ?
C8 C9 C12 109.1(13) . . ?
C20 C19 C18 122.6(12) . . ?
C20 C19 H19 118.7 . . ?
C18 C19 H19 118.7 . . ?
C3 C2 C1 125.7(15) . . ?
C3 C2 C5 118.0(13) . . ?
C1 C2 C5 116.3(16) . . ?
O4 C5 O3 121.1(18) . . ?
O4 C5 C2 127.5(18) . . ?
O3 C5 C2 111.4(14) . . ?
C27 C28 C29 118.2(14) . . ?
C27 C28 H28 120.9 . . ?
C29 C28 H28 120.9 . . ?
O2 C10 C9 117.1(13) . . ?
O2 C10 C11 117.1(14) . . ?
C9 C10 C11 125.8(13) . . ?
O1 C3 C2 123.7(14) . . ?
O1 C3 C4 108.2(14) . . ?
C2 C3 C4 128.1(14) . . ?
N3 C31 C30 124.1(14) . . ?
N3 C31 H31 118.0 . . ?
C30 C31 H31 118.0 . . ?
C17 C16 C15 121.7(12) . . ?
C17 C16 H16 119.1 . . ?
C15 C16 H16 119.1 . . ?
O6 C12 O5 118.9(17) . . ?
O6 C12 C9 126.8(16) . . ?
O5 C12 C9 114.3(15) . . ?
C12 O5 C13 109.1(13) . . ?
C22 C21 S1 120.3(12) . . ?
C22 C21 S2 122.6(12) . . ?
S1 C21 S2 116.7(9) . . ?
C29 C30 C31 115.3(14) . . ?
C29 C30 H30 122.3 . . ?
C31 C30 H30 122.3 . . ?
N3 C27 C28 124.3(14) . . ?
N3 C27 H27 117.8 . . ?
C28 C27 H27 117.8 . . ?
C10 C11 H11A 109.5 . . ?
C10 C11 H11B 109.5 . . ?
H11A C11 H11B 109.5 . . ?
C10 C11 H11C 109.5 . . ?
H11A C11 H11C 109.5 . . ?
H11B C11 H11C 109.5 . . ?
C35 C36 C32 121.9(16) . . ?
C35 C36 H36 119.1 . . ?
C32 C36 H36 119.1 . . ?
C21 C22 S3 122.1(12) . . ?
C21 C22 S4 124.5(12) . . ?
S3 C22 S4 113.2(9) . . ?
O3 C6 C7 106.0(16) . . ?
O3 C6 H6A 110.5 . . ?
C7 C6 H6A 110.5 . . ?
O3 C6 H6B 110.5 . . ?
C7 C6 H6B 110.5 . . ?
H6A C6 H6B 108.7 . . ?
C3 C4 H4A 109.5 . . ?
C3 C4 H4B 109.5 . . ?
H4A C4 H4B 109.5 . . ?
C3 C4 H4C 109.5 . . ?
H4A C4 H4C 109.5 . . ?
H4B C4 H4C 109.5 . . ?
N4 C35 C36 124.8(18) . . ?
N4 C35 H35 117.6 . . ?
C36 C35 H35 117.6 . . ?
C32 C33 C34 122.2(17) . . ?
C32 C33 H33 118.9 . . ?
C34 C33 H33 118.9 . . ?
C6 C7 H7A 109.5 . . ?
C6 C7 H7B 109.5 . . ?
H7A C7 H7B 109.5 . . ?
C6 C7 H7C 109.5 . . ?
H7A C7 H7C 109.5 . . ?
H7B C7 H7C 109.5 . . ?
N4 C34 C33 123.5(16) . . ?
N4 C34 H34 118.2 . . ?
C33 C34 H34 118.2 . . ?
C23 C24 S3 113.9(15) . . ?
C23 C24 S5 126.7(16) . . ?
S3 C24 S5 119.0(12) . . ?
C24 C23 S4 120.7(15) . . ?
C24 C23 S6 121.1(17) . . ?
S4 C23 S6 118.1(12) . . ?
S5 C26 H26A 109.5 . . ?
S5 C26 H26B 109.5 . . ?
H26A C26 H26B 109.5 . . ?
S5 C26 H26C 109.5 . . ?
H26A C26 H26C 109.5 . . ?
H26B C26 H26C 109.5 . . ?
C14 C13 O5 89.9(13) . . ?
C14 C13 H13A 113.7 . . ?
O5 C13 H13A 113.7 . . ?
C14 C13 H13B 113.7 . . ?
O5 C13 H13B 113.7 . . ?
H13A C13 H13B 110.9 . . ?
C13 C14 H14A 109.5 . . ?
C13 C14 H14B 109.5 . . ?
H14A C14 H14B 109.5 . . ?
C13 C14 H14C 109.5 . . ?
H14A C14 H14C 109.5 . . ?
H14B C14 H14C 109.5 . . ?
S6 C25 H25A 109.5 . . ?
S6 C25 H25B 109.5 . . ?
H25A C25 H25B 109.5 . . ?
S6 C25 H25C 109.5 . . ?
H25A C25 H25C 109.5 . . ?
H25B C25 H25C 109.5 . . ?

_refine_diff_density_max         0.531
_refine_diff_density_min         -0.460
_refine_diff_density_rms         0.099

_shelx_res_file                  
;
TITL 111_a.res in P-1
    111_a.res
    created by SHELXL-2018/3 at 14:36:01 on 01-Aug-2019
REM Old TITL 111 in P-1
REM SHELXT solution in P-1: R1 0.323, Rweak 0.048, Alpha 0.192
REM <I/s> 0.000 for 0 systematic absences, Orientation as input
REM Formula found by SHELXT: C31 Fe N3 O11 S3
CELL 0.71073 11.3602 12.085 16.8416 91.216 109.716 111.473
ZERR 2 0.0105 0.01 0.014 0.02 0.022 0.021
LATT 1
SFAC C H Fe N O S
UNIT 72 68 2 8 12 12
SIMU $C $N $O $S
delu 0.02 0.01 O5 C13 C14 C25 S6 S5 C26
isor 0.02 0.01 O5 C13 C14 C25 S6 S5 C26
delu 0.01 0.01 C34 C35 C33 C36 N4
isor 0.01 0.01 C34 C35 C33 C36 N4

L.S. 50
PLAN  -7
TEMP 83
BOND $H
HTAB
SIZE 0.15*0.12*0.08
LIST 6
fmap 2
acta
SHEL 999 0.86
OMIT -1 1 1
OMIT -2 -6 2
OMIT -2 -7 2
OMIT -2 -6 4
OMIT 0 -1 11
OMIT -5 -5 3
OMIT -1 -1 13
OMIT -4 -6 5
OMIT -5 8 3
OMIT 0 9 1
REM <olex2.extras>
REM <HklSrc "%.\\111_a.hkl">
REM </olex2.extras>

WGHT    0.000010    3.100000
FVAR       0.26413
FE1   3    0.850908    0.229351    0.715227    11.00000    0.04193    0.07690 =
         0.09339   -0.00246    0.03193    0.02034
S1    6    0.626694    0.088949    0.275598    11.00000    0.10275    0.08340 =
         0.08588    0.00197    0.03652    0.03840
S2    6    0.735774    0.352077    0.302159    11.00000    0.10002    0.08041 =
         0.10086    0.01576    0.04868    0.02096
S4    6    0.560928    0.338024    0.101299    11.00000    0.14263    0.13372 =
         0.10769    0.02845    0.04263    0.05542
S3    6    0.474938    0.079282    0.079633    11.00000    0.15587    0.14374 =
         0.08821   -0.01241    0.02846    0.07092
O1    5    0.948062    0.378555    0.803419    11.00000    0.05403    0.08556 =
         0.07478   -0.00142    0.02535    0.02668
O2    5    0.818908    0.083944    0.771417    11.00000    0.03587    0.08773 =
         0.07541    0.01384    0.02163    0.02597
N2    4    0.746706    0.109135    0.601202    11.00000    0.02537    0.06310 =
         0.06203   -0.00184    0.02293    0.01097
N1    4    0.851853    0.349182    0.627860    11.00000    0.03693    0.06851 =
         0.09903   -0.00054    0.04322    0.01197
S5    6    0.226475    0.030775   -0.072683    11.00000    0.21053    0.21701 =
         0.12617    0.01468   -0.01858    0.05857
O3    5    0.937864    0.687601    0.648784    11.00000    0.10170    0.06031 =
         0.14585    0.00496    0.05202    0.03149
N4    4    0.045551    0.231343    0.721060    11.00000    0.06923    0.05224 =
         0.09494    0.01851    0.04492    0.02226
S6    6    0.318327    0.323487   -0.047828    11.00000    0.25926    0.23477 =
         0.16388    0.06996    0.03578    0.12976
N3    4    0.657231    0.229509    0.719026    11.00000    0.03526    0.07278 =
         0.07302   -0.00481    0.02698    0.00365
O6    5    0.568606   -0.246436    0.554206    11.00000    0.12811    0.07583 =
         0.12912   -0.00448    0.04465    0.01767
C29   1    0.422826    0.235647    0.722518    11.00000    0.04359    0.06169 =
         0.09225   -0.00446    0.03918    0.00643
C15   1    0.800342    0.289133    0.541098    11.00000    0.04385    0.06367 =
         0.07236   -0.01007    0.03004    0.00639
C20   1    0.741249    0.163802    0.527956    11.00000    0.01701    0.08201 =
         0.07696   -0.01156    0.01838    0.01071
C8    1    0.689592   -0.006145    0.596558    11.00000    0.03843    0.07153 =
         0.05595   -0.00140    0.02195    0.01181
AFIX  43
H8    2    0.637989   -0.050869    0.541944    11.00000   -1.20000
AFIX   0
C1    1    0.881198    0.460805    0.643454    11.00000    0.04316    0.09319 =
         0.08247    0.00671    0.02323    0.01666
AFIX  43
H1    2    0.863034    0.500174    0.596790    11.00000   -1.20000
AFIX   0
C18   1    0.689779    0.162332    0.377801    11.00000    0.04260    0.08817 =
         0.06109    0.00973    0.02057    0.01915
C32   1    0.291592    0.233113    0.719378    11.00000    0.04728    0.03920 =
         0.16927    0.00003    0.04294    0.02087
C17   1    0.745025    0.288855    0.392069    11.00000    0.05151    0.07306 =
         0.07182    0.02613    0.02308    0.01803
C9    1    0.696408   -0.069283    0.662348    11.00000    0.06031    0.05731 =
         0.09204    0.03553    0.05639    0.02724
C19   1    0.689522    0.104000    0.447670    11.00000    0.04730    0.05817 =
         0.07570   -0.01659    0.02411    0.00443
AFIX  43
H19   2    0.652097    0.020163    0.438702    11.00000   -1.20000
AFIX   0
C2    1    0.938081    0.529572    0.724053    11.00000    0.05973    0.07576 =
         0.08659   -0.03499    0.03801    0.00052
C5    1    0.965583    0.658210    0.727071    11.00000    0.06302    0.11348 =
         0.11045   -0.01108    0.03929    0.02689
C28   1    0.441323    0.232382    0.649330    11.00000    0.03565    0.10488 =
         0.08468    0.00721    0.01393    0.01857
AFIX  43
H28   2    0.373406    0.229002    0.598235    11.00000   -1.20000
AFIX   0
C10   1    0.761328   -0.026052    0.749356    11.00000    0.04575    0.06473 =
         0.12955    0.01987    0.06806    0.01959
C3    1    0.968404    0.488709    0.797847    11.00000    0.06591    0.07333 =
         0.11255   -0.01283    0.05272    0.01461
C31   1    0.636289    0.228849    0.788880    11.00000    0.06144    0.09330 =
         0.07383    0.01455    0.02291    0.03077
AFIX  43
H31   2    0.704853    0.228773    0.838421    11.00000   -1.20000
AFIX   0
C16   1    0.799874    0.348604    0.473215    11.00000    0.05629    0.07314 =
         0.08644    0.00452    0.04381    0.02053
AFIX  43
H16   2    0.838254    0.432446    0.482908    11.00000   -1.20000
AFIX   0
C12   1    0.620894   -0.201416    0.627212    11.00000    0.09086    0.09260 =
         0.12144    0.03553    0.06751    0.02111
O4    5    1.003025    0.729484    0.786971    11.00000    0.20121    0.08084 =
         0.13841   -0.03230    0.03601    0.04377
O5    5    0.612582   -0.270550    0.685260    11.00000    0.14892    0.10847 =
         0.14827    0.02992    0.07259    0.03511
C21   1    0.639337    0.218928    0.232782    11.00000    0.07159    0.08713 =
         0.11577    0.01540    0.05592    0.03803
C30   1    0.515651    0.228228    0.795629    11.00000    0.06309    0.14601 =
         0.12327    0.04003    0.06291    0.04743
AFIX  43
H30   2    0.500869    0.223082    0.846731    11.00000   -1.20000
AFIX   0
C27   1    0.560867    0.234074    0.650662    11.00000    0.06620    0.10728 =
         0.07681    0.00560    0.02818    0.01459
AFIX  43
H27   2    0.576397    0.238791    0.599797    11.00000   -1.20000
AFIX   0
C11   1    0.771973   -0.100395    0.817694    11.00000    0.15672    0.10874 =
         0.10220    0.03148    0.07440    0.06102
AFIX 137
H11A  2    0.846537   -0.052925    0.868948    11.00000   -1.50000
H11B  2    0.787422   -0.168323    0.800200    11.00000   -1.50000
H11C  2    0.688889   -0.128319    0.828408    11.00000   -1.50000
AFIX   0
C36   1    0.193123    0.135821    0.722767    11.00000    0.11793    0.10724 =
         0.17938    0.01337    0.05754    0.06950
AFIX  43
H36   2    0.205189    0.063724    0.725432    11.00000   -1.20000
AFIX   0
C22   1    0.565199    0.213158    0.149908    11.00000    0.08788    0.11322 =
         0.11917    0.02098    0.04602    0.04492
C6    1    0.970898    0.811372    0.645669    11.00000    0.11582    0.09329 =
         0.21272    0.02901    0.06372    0.02728
AFIX  23
H6A   2    1.067723    0.857439    0.675917    11.00000   -1.20000
H6B   2    0.921330    0.840859    0.671594    11.00000   -1.20000
AFIX   0
C4    1    1.030664    0.560163    0.888936    11.00000    0.15701    0.11124 =
         0.08327   -0.02085    0.01259    0.04780
AFIX 137
H4A   2    0.988033    0.512717    0.924214    11.00000   -1.50000
H4B   2    1.016195    0.633662    0.887222    11.00000   -1.50000
H4C   2    1.126640    0.578724    0.912249    11.00000   -1.50000
AFIX   0
C35   1    0.072791    0.137352    0.722492    11.00000    0.10497    0.10216 =
         0.16938    0.02039    0.05598    0.05501
AFIX  43
H35   2    0.006126    0.064801    0.723413    11.00000   -1.20000
AFIX   0
C33   1    0.264267    0.328354    0.716794    11.00000    0.09196    0.10286 =
         0.18010    0.03534    0.06480    0.03825
AFIX  43
H33   2    0.328528    0.400771    0.713374    11.00000   -1.20000
AFIX   0
C7    1    0.932179    0.822067    0.556279    11.00000    0.14881    0.08173 =
         0.24442    0.02468    0.03541    0.03308
AFIX 137
H7A   2    0.986375    0.797562    0.532518    11.00000   -1.50000
H7B   2    0.946736    0.904352    0.550269    11.00000   -1.50000
H7C   2    0.837649    0.771409    0.526544    11.00000   -1.50000
AFIX   0
C34   1    0.140611    0.325951    0.718987    11.00000    0.09684    0.08827 =
         0.17653    0.02481    0.06072    0.04240
AFIX  43
H34   2    0.128165    0.397853    0.718907    11.00000   -1.20000
AFIX   0
C24   1    0.366539    0.131373    0.010393    11.00000    0.17164    0.15909 =
         0.07636    0.01339    0.02611    0.07887
C23   1    0.409463    0.250515    0.022398    11.00000    0.14385    0.16034 =
         0.14276    0.04814    0.05854    0.09419
C26   1    0.177023   -0.095488   -0.025116    11.00000    0.22195    0.20760 =
         0.20090    0.01499    0.06711    0.07967
AFIX 137
H26A  2    0.178189   -0.162743   -0.055747    11.00000   -1.50000
H26B  2    0.086630   -0.113895   -0.026438    11.00000   -1.50000
H26C  2    0.238903   -0.079650    0.033141    11.00000   -1.50000
AFIX   0
C13   1    0.556563   -0.407110    0.641829    11.00000    0.19659    0.12013 =
         0.20865    0.05921    0.06848    0.01896
AFIX  23
H13A  2    0.458327   -0.443967    0.612987    11.00000   -1.20000
H13B  2    0.601446   -0.419391    0.604652    11.00000   -1.20000
AFIX   0
C14   1    0.609994   -0.443298    0.733967    11.00000    0.23637    0.19646 =
         0.24399    0.06209    0.07567    0.09031
AFIX 137
H14A  2    0.587730   -0.528480    0.727850    11.00000   -1.50000
H14B  2    0.567360   -0.422686    0.769078    11.00000   -1.50000
H14C  2    0.706980   -0.400461    0.760306    11.00000   -1.50000
AFIX   0
C25   1    0.273149    0.387341    0.017178    11.00000    0.29847    0.29289 =
         0.29483    0.05272    0.09819    0.13494
AFIX 137
H25A  2    0.188856    0.331563    0.019095    11.00000   -1.50000
H25B  2    0.261631    0.457813   -0.002983    11.00000   -1.50000
H25C  2    0.342519    0.410017    0.073466    11.00000   -1.50000
AFIX   0
HKLF 4


REM  111_a.res in P-1
REM wR2 = 0.3013, GooF = S = 1.092, Restrained GooF = 1.099 for all data
REM R1 = 0.1290 for 1890 Fo > 4sig(Fo) and 0.2822 for all 6358 data
REM 484 parameters refined using 414 restraints

END

WGHT      0.1408      0.0000

REM Instructions for potential hydrogen bonds
EQIV $3 -x+1, -y, -z+1
HTAB C27 O6_$3
HTAB C11 S3_$3
HTAB C4 O4
EQIV $1 x-1, y, z
HTAB C35 O2_$1
EQIV $4 -x+1, -y+1, -z+1
HTAB C34 S2_$4
EQIV $5 x-1, y-1, z-1
HTAB C26 O4_$5
HTAB C26 S3
HTAB C25 S4

REM Highest difference peak  0.531,  deepest hole -0.460,  1-sigma level  0.099
Q1    1   0.6051 -0.4393  0.5658  11.00000  0.05    0.46
Q2    1   0.7991  0.2204  0.6267  11.00000  0.05    0.45
Q3    1   0.8356  0.2164  0.7835  11.00000  0.05    0.42
Q4    1   0.8835  0.3411  0.7034  11.00000  0.05    0.41
Q5    1   0.6968  0.3198  0.3579  11.00000  0.05    0.40
Q6    1   0.8625  0.2600  0.6487  11.00000  0.05    0.38
Q7    1   0.2041  0.2850  0.6394  11.00000  0.05    0.38
;
_shelx_res_checksum              5800
####################################################################### 
# 
# This file contains crystal structure data downloaded from the 
# Cambridge Structural Database (CSD) hosted by the Cambridge 
# Crystallographic Data Centre (CCDC).
# 
# Full information about CCDC data access policies and citation 
# guidelines are available at http://www.ccdc.cam.ac.uk/access/V1 
# 
# Audit and citation data items may have been added by the CCDC. 
# Please retain this information to preserve the provenance of 
# this file and to allow appropriate attribution of the data. 
# 
#######################################################################

data_H2L
_database_code_depnum_ccdc_archive 'CCDC 1942248'
_audit_update_record             
;
2019-11-11 deposited with the CCDC.	2020-05-27 downloaded from the CCDC.
;
_publcif_datablock.id            {feb299df-fb7b-47c0-898c-5c8d0abee79f}

_audit_creation_method           SHELXL-2018/3
_shelx_SHELXL_version_number     2018/3
_chemical_name_systematic        ?
_chemical_name_common            ?
_chemical_melting_point          ?
_chemical_formula_moiety         ?
_chemical_formula_sum            'C28 H31 N3 O6 S6'
_chemical_formula_weight         697.92

loop_
_atom_type_symbol
_atom_type_description
_atom_type_scat_dispersion_real
_atom_type_scat_dispersion_imag
_atom_type_scat_source
C C 0.0033 0.0016 'International Tables Vol C Tables 4.2.6.8 and 6.1.1.4'
H H 0.0000 0.0000 'International Tables Vol C Tables 4.2.6.8 and 6.1.1.4'
N N 0.0061 0.0033 'International Tables Vol C Tables 4.2.6.8 and 6.1.1.4'
O O 0.0106 0.0060 'International Tables Vol C Tables 4.2.6.8 and 6.1.1.4'
S S 0.1246 0.1234 'International Tables Vol C Tables 4.2.6.8 and 6.1.1.4'

_space_group_crystal_system      monoclinic
_space_group_IT_number           14
_space_group_name_H-M_alt        'P 21/c'
_space_group_name_Hall           '-P 2ybc'

_shelx_space_group_comment       
;
The symmetry employed for this shelxl refinement is uniquely defined
by the following loop, which should always be used as a source of
symmetry information in preference to the above space-group names.
They are only intended as comments.
;

loop_
_space_group_symop_operation_xyz
'x, y, z'
'-x, y+1/2, -z+1/2'
'-x, -y, -z'
'x, -y-1/2, z-1/2'

_cell_length_a                   4.7950(15)
_cell_length_b                   25.807(8)
_cell_length_c                   26.902(8)
_cell_angle_alpha                90
_cell_angle_beta                 91.827(6)
_cell_angle_gamma                90
_cell_volume                     3327.2(18)
_cell_formula_units_Z            4
_cell_measurement_temperature    296(2)
_cell_measurement_reflns_used    2413
_cell_measurement_theta_min      2.49
_cell_measurement_theta_max      20.41

_exptl_crystal_description       block
_exptl_crystal_colour            red
_exptl_crystal_density_meas      ?
_exptl_crystal_density_method    ?
_exptl_crystal_density_diffrn    1.393
_exptl_crystal_F_000             1456
_exptl_transmission_factor_min   ?
_exptl_transmission_factor_max   ?
_exptl_crystal_size_max          0.200
_exptl_crystal_size_mid          0.150
_exptl_crystal_size_min          0.120
_exptl_absorpt_coefficient_mu    0.455
_shelx_estimated_absorpt_T_min   0.914
_shelx_estimated_absorpt_T_max   0.947
_exptl_absorpt_correction_type   multi-scan
_exptl_absorpt_correction_T_min  0.5960
_exptl_absorpt_correction_T_max  0.7456
_exptl_absorpt_process_details   SADABS
_exptl_absorpt_special_details   ?
_diffrn_ambient_temperature      296(2)
_diffrn_radiation_wavelength     0.71073
_diffrn_radiation_type           MoK\a
_diffrn_source                   ?
_diffrn_measurement_device_type  'CCD area detector'
_diffrn_measurement_method       'phi and omega scans'
_diffrn_detector_area_resol_mean ?
_diffrn_reflns_number            18416
_diffrn_reflns_av_unetI/netI     0.0669
_diffrn_reflns_av_R_equivalents  0.0597
_diffrn_reflns_limit_h_min       -5
_diffrn_reflns_limit_h_max       5
_diffrn_reflns_limit_k_min       -30
_diffrn_reflns_limit_k_max       26
_diffrn_reflns_limit_l_min       -31
_diffrn_reflns_limit_l_max       31
_diffrn_reflns_theta_min         1.578
_diffrn_reflns_theta_max         25.010
_diffrn_reflns_theta_full        25.010
_diffrn_measured_fraction_theta_max 0.998
_diffrn_measured_fraction_theta_full 0.998
_diffrn_reflns_Laue_measured_fraction_max 0.998
_diffrn_reflns_Laue_measured_fraction_full 0.998
_diffrn_reflns_point_group_measured_fraction_max 0.998
_diffrn_reflns_point_group_measured_fraction_full 0.998
_reflns_number_total             5874
_reflns_number_gt                3423
_reflns_threshold_expression     'I > 2\s(I)'
_reflns_Friedel_coverage         0.000
_reflns_Friedel_fraction_max     .
_reflns_Friedel_fraction_full    .

_reflns_special_details          
;
 Reflections were merged by SHELXL according to the crystal
 class for the calculation of statistics and refinement.
 
 _reflns_Friedel_fraction is defined as the number of unique
 Friedel pairs measured divided by the number that would be
 possible theoretically, ignoring centric projections and
 systematic absences.
;

_computing_data_collection       'Bruker APEX2'
_computing_cell_refinement       'Bruker SAINT'
_computing_data_reduction        'Bruker SAINT'
_computing_structure_solution    'SHELXT 2018/2 (Sheldrick, 2018)'
_computing_structure_refinement  'SHELXL-2018/3 (Sheldrick, 2018)'
_computing_molecular_graphics    'Bruker SHELXTL'
_computing_publication_material  'Bruker SHELXTL'
_refine_special_details          ?
_refine_ls_structure_factor_coef Fsqd
_refine_ls_matrix_type           full
_refine_ls_weighting_scheme      calc
_refine_ls_weighting_details     
'w=1/[\s^2^(Fo^2^)+(0.0630P)^2^+1.9001P] where P=(Fo^2^+2Fc^2^)/3'
_atom_sites_solution_primary     ?
_atom_sites_solution_secondary   ?
_atom_sites_solution_hydrogens   geom
_refine_ls_hydrogen_treatment    constr
_refine_ls_extinction_method     none
_refine_ls_extinction_coef       .
_refine_ls_number_reflns         5874
_refine_ls_number_parameters     395
_refine_ls_number_restraints     26
_refine_ls_R_factor_all          0.1152
_refine_ls_R_factor_gt           0.0621
_refine_ls_wR_factor_ref         0.1608
_refine_ls_wR_factor_gt          0.1391
_refine_ls_goodness_of_fit_ref   1.029
_refine_ls_restrained_S_all      1.070
_refine_ls_shift/su_max          0.000
_refine_ls_shift/su_mean         0.000

loop_
_atom_site_label
_atom_site_type_symbol
_atom_site_fract_x
_atom_site_fract_y
_atom_site_fract_z
_atom_site_U_iso_or_equiv
_atom_site_adp_type
_atom_site_occupancy
_atom_site_site_symmetry_order
_atom_site_calc_flag
_atom_site_refinement_flags_posn
_atom_site_refinement_flags_adp
_atom_site_refinement_flags_occupancy
_atom_site_disorder_assembly
_atom_site_disorder_group
S1 S 1.1667(2) 0.35766(4) 0.28533(4) 0.0526(3) Uani 1 1 d . . . . .
S2 S 1.0173(3) 0.27133(5) 0.35281(4) 0.0607(4) Uani 1 1 d . . . . .
S3 S 1.5689(3) 0.40579(5) 0.36984(4) 0.0644(4) Uani 1 1 d . . . . .
S4 S 1.4281(3) 0.32188(5) 0.43911(4) 0.0664(4) Uani 1 1 d . . . . .
S5 S 1.9181(3) 0.46311(5) 0.44636(5) 0.0746(4) Uani 1 1 d . . . . .
S6 S 1.7901(3) 0.36693(6) 0.52270(5) 0.0729(4) Uani 1 1 d . . . . .
O1 O 0.1022(9) 0.14152(16) 0.14868(13) 0.0930(12) Uani 1 1 d . . . . .
O2 O 0.0441(7) 0.25809(14) 0.09112(13) 0.0769(10) Uani 1 1 d . . . . .
O3 O -0.0875(9) 0.12329(13) 0.31622(14) 0.0950(13) Uani 1 1 d . . . . .
O4 O -0.2542(12) 0.06341(19) 0.26642(17) 0.147(2) Uani 1 1 d . . . . .
O5 O 0.6193(9) 0.39949(13) 0.06313(13) 0.0865(12) Uani 1 1 d . . . . .
O6 O 0.3111(9) 0.38116(15) 0.00266(13) 0.1000(13) Uani 1 1 d . . . . .
N1 N 0.3218(7) 0.20267(13) 0.21613(12) 0.0486(9) Uani 1 1 d . . . . .
H1 H 0.292442 0.198890 0.184637 0.058 Uiso 1 1 calc R U . . .
N2 N 0.4371(7) 0.28666(12) 0.15449(12) 0.0459(8) Uani 1 1 d . . . . .
H2 H 0.306227 0.264594 0.148237 0.055 Uiso 1 1 calc R U . . .
C1 C 0.1832(9) 0.17240(16) 0.24622(15) 0.0480(11) Uani 1 1 d . . . . .
H1A H 0.197297 0.180080 0.279981 0.058 Uiso 1 1 calc R U . . .
C2 C 0.0192(9) 0.13046(16) 0.23254(16) 0.0533(11) Uani 1 1 d . . . . .
C3 C -0.0141(11) 0.1156(2) 0.1807(2) 0.0700(14) Uani 1 1 d . . . . .
C4 C -0.1898(14) 0.0703(2) 0.1637(2) 0.105(2) Uani 1 1 d . . . . .
H4A H -0.378182 0.075270 0.173765 0.158 Uiso 1 1 calc R U . . .
H4B H -0.116143 0.039047 0.178278 0.158 Uiso 1 1 calc R U . . .
H4C H -0.187214 0.067737 0.128094 0.158 Uiso 1 1 calc R U . . .
C5 C -0.1210(12) 0.1016(2) 0.2718(2) 0.0717(14) Uani 1 1 d . . . . .
C6 C -0.2257(19) 0.0970(3) 0.3570(3) 0.138(3) Uani 1 1 d D U . . .
H6A H -0.400087 0.081994 0.344673 0.165 Uiso 1 1 calc R U . . .
H6B H -0.107822 0.069101 0.369658 0.165 Uiso 1 1 calc R U . . .
C7 C -0.279(2) 0.1325(3) 0.3961(3) 0.185(4) Uani 1 1 d D U . . .
H7A H -0.105659 0.145357 0.409950 0.278 Uiso 1 1 calc R U . . .
H7B H -0.380008 0.115249 0.421538 0.278 Uiso 1 1 calc R U . . .
H7C H -0.388401 0.160981 0.383163 0.278 Uiso 1 1 calc R U . . .
C8 C 0.4848(9) 0.32210(16) 0.11991(15) 0.0502(11) Uani 1 1 d . . . . .
H8 H 0.626722 0.345862 0.126761 0.060 Uiso 1 1 calc R U . . .
C9 C 0.3414(10) 0.32674(16) 0.07447(15) 0.0527(11) Uani 1 1 d . . . . .
C10 C 0.1248(10) 0.28987(19) 0.06013(17) 0.0602(12) Uani 1 1 d . . . . .
C11 C 0.0041(12) 0.2875(2) 0.00845(17) 0.0828(17) Uani 1 1 d . . . . .
H11A H -0.104676 0.256413 0.004434 0.124 Uiso 1 1 calc R U . . .
H11B H 0.152124 0.287281 -0.014747 0.124 Uiso 1 1 calc R U . . .
H11C H -0.112988 0.317103 0.002367 0.124 Uiso 1 1 calc R U . . .
C12 C 0.4176(12) 0.37078(19) 0.04235(18) 0.0653(13) Uani 1 1 d . . . . .
C13 C 0.6985(15) 0.4458(2) 0.0363(2) 0.104(2) Uani 1 1 d . . . . .
H13A H 0.836768 0.437353 0.012037 0.124 Uiso 1 1 calc R U . . .
H13B H 0.536836 0.460509 0.018883 0.124 Uiso 1 1 calc R U . . .
C14 C 0.8117(17) 0.4825(3) 0.0717(3) 0.133(3) Uani 1 1 d . U . . .
H14A H 0.665119 0.495292 0.091863 0.200 Uiso 1 1 calc R U . . .
H14B H 0.894899 0.510778 0.054446 0.200 Uiso 1 1 calc R U . . .
H14C H 0.950887 0.465748 0.092584 0.200 Uiso 1 1 calc R U . . .
C15 C 0.5159(8) 0.24098(15) 0.23232(14) 0.0427(10) Uani 1 1 d . . . . .
C16 C 0.6456(9) 0.23799(15) 0.27904(15) 0.0480(11) Uani 1 1 d . . . . .
H16 H 0.601246 0.210839 0.300095 0.058 Uiso 1 1 calc R U . . .
C17 C 0.8388(8) 0.27438(15) 0.29494(14) 0.0433(10) Uani 1 1 d . . . . .
C18 C 0.9108(8) 0.31430(15) 0.26289(14) 0.0423(10) Uani 1 1 d . . . . .
C19 C 0.7849(8) 0.31793(15) 0.21603(14) 0.0452(10) Uani 1 1 d . . . . .
H19 H 0.835782 0.344466 0.194766 0.054 Uiso 1 1 calc R U . . .
C20 C 0.5831(8) 0.28234(15) 0.20042(14) 0.0411(9) Uani 1 1 d . . . . .
C21 C 1.2042(9) 0.32937(15) 0.34478(15) 0.0472(10) Uani 1 1 d . . . . .
C22 C 1.3718(9) 0.34963(16) 0.38018(15) 0.0527(11) Uani 1 1 d . . . . .
C23 C 1.6383(9) 0.37268(17) 0.46284(16) 0.0536(11) Uani 1 1 d . . . . .
C24 C 1.6965(9) 0.41086(17) 0.43170(16) 0.0556(12) Uani 1 1 d . . . . .
C25 C 1.5439(11) 0.3306(2) 0.55646(18) 0.0775(15) Uani 1 1 d . . . . .
H25A H 1.372083 0.349581 0.557741 0.116 Uiso 1 1 calc R U . . .
H25B H 1.616210 0.324639 0.589654 0.116 Uiso 1 1 calc R U . . .
H25C H 1.510511 0.297964 0.540201 0.116 Uiso 1 1 calc R U . . .
C26 C 1.6880(12) 0.51677(19) 0.4356(2) 0.0885(18) Uani 1 1 d . . . . .
H26A H 1.634389 0.518260 0.400917 0.133 Uiso 1 1 calc R U . . .
H26B H 1.781379 0.548321 0.445094 0.133 Uiso 1 1 calc R U . . .
H26C H 1.524756 0.512537 0.454922 0.133 Uiso 1 1 calc R U . . .
N3 N 0.2567(19) 0.4272(3) 0.1755(3) 0.142(3) Uani 1 1 d . . . . .
C27 C 0.430(2) 0.4446(3) 0.1993(3) 0.108(3) Uani 1 1 d . U . . .
C28 C 0.6416(17) 0.4671(3) 0.2307(3) 0.131(3) Uani 1 1 d . . . . .
H28A H 0.620723 0.504099 0.230657 0.196 Uiso 1 1 calc R U . . .
H28B H 0.821681 0.458186 0.218600 0.196 Uiso 1 1 calc R U . . .
H28C H 0.625229 0.454210 0.263921 0.196 Uiso 1 1 calc R U . . .

loop_
_atom_site_aniso_label
_atom_site_aniso_U_11
_atom_site_aniso_U_22
_atom_site_aniso_U_33
_atom_site_aniso_U_23
_atom_site_aniso_U_13
_atom_site_aniso_U_12
S1 0.0610(8) 0.0505(7) 0.0458(6) 0.0006(5) -0.0039(5) -0.0107(6)
S2 0.0757(9) 0.0603(7) 0.0452(7) 0.0081(5) -0.0117(6) -0.0115(6)
S3 0.0751(9) 0.0658(8) 0.0517(7) 0.0016(6) -0.0073(6) -0.0134(7)
S4 0.0849(10) 0.0666(8) 0.0469(7) 0.0028(6) -0.0126(6) -0.0172(7)
S5 0.0578(8) 0.0707(9) 0.0937(10) -0.0008(7) -0.0241(7) -0.0126(7)
S6 0.0648(9) 0.0976(10) 0.0552(8) 0.0057(7) -0.0179(6) -0.0127(7)
O1 0.109(3) 0.110(3) 0.060(2) -0.010(2) 0.002(2) -0.049(3)
O2 0.078(3) 0.083(2) 0.068(2) 0.0116(19) -0.0207(19) -0.022(2)
O3 0.151(4) 0.070(2) 0.066(2) 0.016(2) 0.032(2) -0.026(2)
O4 0.210(6) 0.114(4) 0.118(4) 0.003(3) 0.029(3) -0.104(4)
O5 0.119(3) 0.065(2) 0.074(2) 0.0296(18) -0.015(2) -0.027(2)
O6 0.126(4) 0.111(3) 0.061(2) 0.036(2) -0.022(2) -0.015(3)
N1 0.056(2) 0.050(2) 0.0399(19) 0.0082(16) -0.0013(17) -0.0075(18)
N2 0.050(2) 0.042(2) 0.045(2) 0.0057(16) -0.0044(16) -0.0054(16)
C1 0.056(3) 0.044(2) 0.043(2) 0.0052(19) -0.004(2) 0.000(2)
C2 0.053(3) 0.048(3) 0.059(3) 0.003(2) 0.003(2) -0.006(2)
C3 0.068(4) 0.072(3) 0.070(4) -0.009(3) -0.003(3) -0.016(3)
C4 0.119(5) 0.100(5) 0.096(4) -0.026(3) -0.008(4) -0.049(4)
C5 0.092(4) 0.051(3) 0.073(4) 0.006(3) 0.010(3) -0.010(3)
C6 0.194(7) 0.113(5) 0.109(5) 0.041(4) 0.049(5) -0.033(5)
C7 0.255(9) 0.176(7) 0.128(6) 0.017(5) 0.064(6) -0.035(6)
C8 0.058(3) 0.044(2) 0.048(3) 0.003(2) -0.002(2) 0.001(2)
C9 0.063(3) 0.050(3) 0.045(3) 0.004(2) -0.001(2) 0.006(2)
C10 0.067(3) 0.060(3) 0.053(3) -0.001(2) -0.006(2) 0.012(3)
C11 0.099(4) 0.090(4) 0.057(3) -0.004(3) -0.025(3) -0.002(3)
C12 0.085(4) 0.060(3) 0.050(3) 0.009(2) 0.000(3) 0.003(3)
C13 0.152(6) 0.071(4) 0.088(4) 0.034(3) 0.000(4) -0.025(4)
C14 0.183(7) 0.101(5) 0.115(5) 0.024(4) -0.004(5) -0.050(5)
C15 0.046(3) 0.040(2) 0.042(2) 0.0011(18) -0.0004(19) 0.0012(19)
C16 0.056(3) 0.044(2) 0.043(2) 0.0099(19) 0.001(2) 0.001(2)
C17 0.049(3) 0.042(2) 0.038(2) 0.0025(18) -0.0016(19) 0.002(2)
C18 0.046(3) 0.041(2) 0.039(2) -0.0019(18) 0.0012(19) 0.0033(19)
C19 0.051(3) 0.040(2) 0.045(2) 0.0041(18) 0.003(2) 0.000(2)
C20 0.042(2) 0.044(2) 0.037(2) 0.0051(18) 0.0034(18) 0.0016(19)
C21 0.051(3) 0.048(2) 0.042(2) -0.0044(19) -0.001(2) 0.004(2)
C22 0.060(3) 0.052(3) 0.046(3) -0.006(2) -0.006(2) 0.002(2)
C23 0.051(3) 0.059(3) 0.051(3) -0.004(2) -0.006(2) 0.003(2)
C24 0.049(3) 0.059(3) 0.058(3) 0.000(2) -0.011(2) 0.000(2)
C25 0.070(4) 0.103(4) 0.059(3) 0.006(3) -0.009(3) 0.006(3)
C26 0.093(4) 0.061(3) 0.110(5) 0.013(3) -0.033(4) -0.011(3)
N3 0.164(8) 0.150(7) 0.114(6) 0.014(5) 0.025(5) 0.042(6)
C27 0.118(6) 0.100(5) 0.108(6) 0.027(4) 0.032(5) 0.038(5)
C28 0.111(6) 0.097(6) 0.184(8) 0.016(5) 0.023(6) 0.035(5)

_geom_special_details            
;
 All esds (except the esd in the dihedral angle between two l.s. planes)
 are estimated using the full covariance matrix.  The cell esds are taken
 into account individually in the estimation of esds in distances, angles
 and torsion angles; correlations between esds in cell parameters are only
 used when they are defined by crystal symmetry.  An approximate (isotropic)
 treatment of cell esds is used for estimating esds involving l.s. planes.
;

loop_
_geom_bond_atom_site_label_1
_geom_bond_atom_site_label_2
_geom_bond_distance
_geom_bond_site_symmetry_2
_geom_bond_publ_flag
S1 C18 1.754(4) . ?
S1 C21 1.762(4) . ?
S2 C17 1.754(4) . ?
S2 C21 1.762(4) . ?
S3 C22 1.757(5) . ?
S3 C24 1.759(4) . ?
S4 C22 1.752(4) . ?
S4 C23 1.761(4) . ?
S5 C24 1.754(5) . ?
S5 C26 1.788(5) . ?
S6 C23 1.752(4) . ?
S6 C25 1.779(5) . ?
O1 C3 1.238(6) . ?
O2 C10 1.240(5) . ?
O3 C5 1.326(6) . ?
O3 C6 1.466(6) . ?
O4 C5 1.180(6) . ?
O5 C12 1.328(6) . ?
O5 C13 1.454(6) . ?
O6 C12 1.199(5) . ?
N1 C1 1.320(5) . ?
N1 C15 1.417(5) . ?
N1 H1 0.8600 . ?
N2 C8 1.330(5) . ?
N2 C20 1.405(5) . ?
N2 H2 0.8600 . ?
C1 C2 1.381(6) . ?
C1 H1A 0.9300 . ?
C2 C3 1.449(6) . ?
C2 C5 1.472(6) . ?
C3 C4 1.504(7) . ?
C4 H4A 0.9600 . ?
C4 H4B 0.9600 . ?
C4 H4C 0.9600 . ?
C6 C7 1.426(7) . ?
C6 H6A 0.9700 . ?
C6 H6B 0.9700 . ?
C7 H7A 0.9600 . ?
C7 H7B 0.9600 . ?
C7 H7C 0.9600 . ?
C8 C9 1.389(6) . ?
C8 H8 0.9300 . ?
C9 C10 1.452(6) . ?
C9 C12 1.481(6) . ?
C10 C11 1.490(6) . ?
C11 H11A 0.9600 . ?
C11 H11B 0.9600 . ?
C11 H11C 0.9600 . ?
C13 C14 1.436(8) . ?
C13 H13A 0.9700 . ?
C13 H13B 0.9700 . ?
C14 H14A 0.9600 . ?
C14 H14B 0.9600 . ?
C14 H14C 0.9600 . ?
C15 C16 1.387(5) . ?
C15 C20 1.413(5) . ?
C16 C17 1.377(5) . ?
C16 H16 0.9300 . ?
C17 C18 1.394(5) . ?
C18 C19 1.383(5) . ?
C19 C20 1.389(5) . ?
C19 H19 0.9300 . ?
C21 C22 1.333(5) . ?
C23 C24 1.328(6) . ?
C25 H25A 0.9600 . ?
C25 H25B 0.9600 . ?
C25 H25C 0.9600 . ?
C26 H26A 0.9600 . ?
C26 H26B 0.9600 . ?
C26 H26C 0.9600 . ?
N3 C27 1.125(10) . ?
C27 C28 1.424(11) . ?
C28 H28A 0.9600 . ?
C28 H28B 0.9600 . ?
C28 H28C 0.9600 . ?

loop_
_geom_angle_atom_site_label_1
_geom_angle_atom_site_label_2
_geom_angle_atom_site_label_3
_geom_angle
_geom_angle_site_symmetry_1
_geom_angle_site_symmetry_3
_geom_angle_publ_flag
C18 S1 C21 95.62(19) . . ?
C17 S2 C21 95.09(19) . . ?
C22 S3 C24 94.8(2) . . ?
C22 S4 C23 95.4(2) . . ?
C24 S5 C26 101.1(2) . . ?
C23 S6 C25 104.5(2) . . ?
C5 O3 C6 115.7(5) . . ?
C12 O5 C13 116.6(4) . . ?
C1 N1 C15 124.3(3) . . ?
C1 N1 H1 117.9 . . ?
C15 N1 H1 117.9 . . ?
C8 N2 C20 125.3(4) . . ?
C8 N2 H2 117.4 . . ?
C20 N2 H2 117.4 . . ?
N1 C1 C2 126.5(4) . . ?
N1 C1 H1A 116.8 . . ?
C2 C1 H1A 116.8 . . ?
C1 C2 C3 120.5(4) . . ?
C1 C2 C5 118.4(4) . . ?
C3 C2 C5 121.1(4) . . ?
O1 C3 C2 119.3(4) . . ?
O1 C3 C4 117.9(5) . . ?
C2 C3 C4 122.8(5) . . ?
C3 C4 H4A 109.5 . . ?
C3 C4 H4B 109.5 . . ?
H4A C4 H4B 109.5 . . ?
C3 C4 H4C 109.5 . . ?
H4A C4 H4C 109.5 . . ?
H4B C4 H4C 109.5 . . ?
O4 C5 O3 120.8(5) . . ?
O4 C5 C2 126.4(5) . . ?
O3 C5 C2 112.8(4) . . ?
C7 C6 O3 110.5(6) . . ?
C7 C6 H6A 109.5 . . ?
O3 C6 H6A 109.5 . . ?
C7 C6 H6B 109.5 . . ?
O3 C6 H6B 109.5 . . ?
H6A C6 H6B 108.1 . . ?
C6 C7 H7A 109.5 . . ?
C6 C7 H7B 109.5 . . ?
H7A C7 H7B 109.5 . . ?
C6 C7 H7C 109.5 . . ?
H7A C7 H7C 109.5 . . ?
H7B C7 H7C 109.5 . . ?
N2 C8 C9 125.7(4) . . ?
N2 C8 H8 117.1 . . ?
C9 C8 H8 117.1 . . ?
C8 C9 C10 120.5(4) . . ?
C8 C9 C12 117.1(4) . . ?
C10 C9 C12 122.4(4) . . ?
O2 C10 C9 119.4(4) . . ?
O2 C10 C11 118.6(5) . . ?
C9 C10 C11 121.9(5) . . ?
C10 C11 H11A 109.5 . . ?
C10 C11 H11B 109.5 . . ?
H11A C11 H11B 109.5 . . ?
C10 C11 H11C 109.5 . . ?
H11A C11 H11C 109.5 . . ?
H11B C11 H11C 109.5 . . ?
O6 C12 O5 122.3(5) . . ?
O6 C12 C9 125.8(5) . . ?
O5 C12 C9 111.9(4) . . ?
C14 C13 O5 108.1(5) . . ?
C14 C13 H13A 110.1 . . ?
O5 C13 H13A 110.1 . . ?
C14 C13 H13B 110.1 . . ?
O5 C13 H13B 110.1 . . ?
H13A C13 H13B 108.4 . . ?
C13 C14 H14A 109.5 . . ?
C13 C14 H14B 109.5 . . ?
H14A C14 H14B 109.5 . . ?
C13 C14 H14C 109.5 . . ?
H14A C14 H14C 109.5 . . ?
H14B C14 H14C 109.5 . . ?
C16 C15 N1 120.7(3) . . ?
C16 C15 C20 119.2(4) . . ?
N1 C15 C20 120.1(3) . . ?
C17 C16 C15 121.4(4) . . ?
C17 C16 H16 119.3 . . ?
C15 C16 H16 119.3 . . ?
C16 C17 C18 119.3(4) . . ?
C16 C17 S2 123.3(3) . . ?
C18 C17 S2 117.3(3) . . ?
C19 C18 C17 120.3(4) . . ?
C19 C18 S1 123.4(3) . . ?
C17 C18 S1 116.3(3) . . ?
C18 C19 C20 120.7(4) . . ?
C18 C19 H19 119.7 . . ?
C20 C19 H19 119.7 . . ?
C19 C20 N2 122.4(3) . . ?
C19 C20 C15 119.1(3) . . ?
N2 C20 C15 118.5(4) . . ?
C22 C21 S1 121.9(3) . . ?
C22 C21 S2 122.9(3) . . ?
S1 C21 S2 115.2(2) . . ?
C21 C22 S4 123.9(4) . . ?
C21 C22 S3 121.7(3) . . ?
S4 C22 S3 114.3(2) . . ?
C24 C23 S6 123.6(3) . . ?
C24 C23 S4 116.9(3) . . ?
S6 C23 S4 119.1(3) . . ?
C23 C24 S5 124.5(3) . . ?
C23 C24 S3 117.9(3) . . ?
S5 C24 S3 117.4(3) . . ?
S6 C25 H25A 109.5 . . ?
S6 C25 H25B 109.5 . . ?
H25A C25 H25B 109.5 . . ?
S6 C25 H25C 109.5 . . ?
H25A C25 H25C 109.5 . . ?
H25B C25 H25C 109.5 . . ?
S5 C26 H26A 109.5 . . ?
S5 C26 H26B 109.5 . . ?
H26A C26 H26B 109.5 . . ?
S5 C26 H26C 109.5 . . ?
H26A C26 H26C 109.5 . . ?
H26B C26 H26C 109.5 . . ?
N3 C27 C28 177.8(10) . . ?
C27 C28 H28A 109.5 . . ?
C27 C28 H28B 109.5 . . ?
H28A C28 H28B 109.5 . . ?
C27 C28 H28C 109.5 . . ?
H28A C28 H28C 109.5 . . ?
H28B C28 H28C 109.5 . . ?

loop_
_geom_torsion_atom_site_label_1
_geom_torsion_atom_site_label_2
_geom_torsion_atom_site_label_3
_geom_torsion_atom_site_label_4
_geom_torsion
_geom_torsion_site_symmetry_1
_geom_torsion_site_symmetry_2
_geom_torsion_site_symmetry_3
_geom_torsion_site_symmetry_4
_geom_torsion_publ_flag
C15 N1 C1 C2 -171.4(4) . . . . ?
N1 C1 C2 C3 0.2(7) . . . . ?
N1 C1 C2 C5 -179.6(4) . . . . ?
C1 C2 C3 O1 -1.3(8) . . . . ?
C5 C2 C3 O1 178.4(5) . . . . ?
C1 C2 C3 C4 180.0(5) . . . . ?
C5 C2 C3 C4 -0.3(8) . . . . ?
C6 O3 C5 O4 -0.1(9) . . . . ?
C6 O3 C5 C2 179.0(5) . . . . ?
C1 C2 C5 O4 -175.4(6) . . . . ?
C3 C2 C5 O4 4.8(9) . . . . ?
C1 C2 C5 O3 5.5(7) . . . . ?
C3 C2 C5 O3 -174.3(4) . . . . ?
C5 O3 C6 C7 -155.3(8) . . . . ?
C20 N2 C8 C9 -179.9(4) . . . . ?
N2 C8 C9 C10 -2.5(7) . . . . ?
N2 C8 C9 C12 176.8(4) . . . . ?
C8 C9 C10 O2 9.0(7) . . . . ?
C12 C9 C10 O2 -170.3(4) . . . . ?
C8 C9 C10 C11 -168.3(4) . . . . ?
C12 C9 C10 C11 12.4(7) . . . . ?
C13 O5 C12 O6 2.5(8) . . . . ?
C13 O5 C12 C9 -176.1(5) . . . . ?
C8 C9 C12 O6 -178.3(5) . . . . ?
C10 C9 C12 O6 1.1(8) . . . . ?
C8 C9 C12 O5 0.3(6) . . . . ?
C10 C9 C12 O5 179.6(4) . . . . ?
C12 O5 C13 C14 153.8(6) . . . . ?
C1 N1 C15 C16 22.4(6) . . . . ?
C1 N1 C15 C20 -158.7(4) . . . . ?
N1 C15 C16 C17 178.7(4) . . . . ?
C20 C15 C16 C17 -0.1(6) . . . . ?
C15 C16 C17 C18 -1.7(6) . . . . ?
C15 C16 C17 S2 -177.9(3) . . . . ?
C21 S2 C17 C16 -178.7(4) . . . . ?
C21 S2 C17 C18 5.1(4) . . . . ?
C16 C17 C18 C19 1.4(6) . . . . ?
S2 C17 C18 C19 177.8(3) . . . . ?
C16 C17 C18 S1 -177.9(3) . . . . ?
S2 C17 C18 S1 -1.5(4) . . . . ?
C21 S1 C18 C19 177.8(4) . . . . ?
C21 S1 C18 C17 -2.9(3) . . . . ?
C17 C18 C19 C20 0.7(6) . . . . ?
S1 C18 C19 C20 -180.0(3) . . . . ?
C18 C19 C20 N2 175.6(4) . . . . ?
C18 C19 C20 C15 -2.6(6) . . . . ?
C8 N2 C20 C19 4.6(6) . . . . ?
C8 N2 C20 C15 -177.1(4) . . . . ?
C16 C15 C20 C19 2.3(6) . . . . ?
N1 C15 C20 C19 -176.6(4) . . . . ?
C16 C15 C20 N2 -176.0(4) . . . . ?
N1 C15 C20 N2 5.1(6) . . . . ?
C18 S1 C21 C22 -176.3(4) . . . . ?
C18 S1 C21 S2 6.3(3) . . . . ?
C17 S2 C21 C22 175.8(4) . . . . ?
C17 S2 C21 S1 -6.9(3) . . . . ?
S1 C21 C22 S4 -177.4(2) . . . . ?
S2 C21 C22 S4 -0.3(6) . . . . ?
S1 C21 C22 S3 -0.4(5) . . . . ?
S2 C21 C22 S3 176.7(2) . . . . ?
C23 S4 C22 C21 -175.5(4) . . . . ?
C23 S4 C22 S3 7.3(3) . . . . ?
C24 S3 C22 C21 174.6(4) . . . . ?
C24 S3 C22 S4 -8.2(3) . . . . ?
C25 S6 C23 C24 154.8(4) . . . . ?
C25 S6 C23 S4 -32.8(3) . . . . ?
C22 S4 C23 C24 -3.2(4) . . . . ?
C22 S4 C23 S6 -176.1(3) . . . . ?
S6 C23 C24 S5 -3.5(6) . . . . ?
S4 C23 C24 S5 -176.0(3) . . . . ?
S6 C23 C24 S3 170.4(3) . . . . ?
S4 C23 C24 S3 -2.1(5) . . . . ?
C26 S5 C24 C23 -121.8(5) . . . . ?
C26 S5 C24 S3 64.2(3) . . . . ?
C22 S3 C24 C23 6.3(4) . . . . ?
C22 S3 C24 S5 -179.4(3) . . . . ?

_refine_diff_density_max         1.222
_refine_diff_density_min         -0.324
_refine_diff_density_rms         0.057

_shelx_res_file                  
;
TITL 1 in P2(1)/c
    1.res
    created by SHELXL-2018/3 at 22:57:37 on 06-Nov-2019
CELL 0.71073 4.795 25.8069 26.9017 90 91.827 90
ZERR 4 0.0015 0.0077 0.0081 0 0.006 0
LATT 1
SYMM -X,0.5+Y,0.5-Z
SFAC C H N O S
UNIT 112 124 12 24 24
DFIX 1.56 0.01 C6 C7
DELU C6 C7 C27 C14
ISOR 0.01 0.01 C6 C7 C27 C14

L.S. 50
PLAN  7
SIZE 0.2 0.15 0.12
TEMP 23
CONF
BOND
MORE -1
BOND $H
fmap 2
acta
OMIT -1 50.02
OMIT 0 0 2
OMIT 0 1 1
OMIT 0 0 4
OMIT 0 3 2
OMIT 0 10 1
OMIT 0 3 9
OMIT -1 2 4
OMIT -1 5 1
REM <olex2.extras>
REM <HklSrc "%.\\1.hkl">
REM </olex2.extras>

WGHT    0.063000    1.900100
FVAR       0.12748
S1    5    1.166727    0.357664    0.285325    11.00000    0.06100    0.05055 =
         0.04584    0.00059   -0.00389   -0.01074
S2    5    1.017329    0.271325    0.352813    11.00000    0.07570    0.06030 =
         0.04520    0.00813   -0.01169   -0.01148
S3    5    1.568884    0.405788    0.369841    11.00000    0.07510    0.06580 =
         0.05168    0.00161   -0.00726   -0.01336
S4    5    1.428108    0.321877    0.439109    11.00000    0.08490    0.06655 =
         0.04690    0.00277   -0.01256   -0.01721
S5    5    1.918106    0.463113    0.446365    11.00000    0.05783    0.07065 =
         0.09374   -0.00078   -0.02415   -0.01255
S6    5    1.790055    0.366931    0.522696    11.00000    0.06478    0.09756 =
         0.05520    0.00575   -0.01791   -0.01268
O1    4    0.102164    0.141522    0.148676    11.00000    0.10933    0.10966 =
         0.05988   -0.00968    0.00166   -0.04916
O2    4    0.044132    0.258090    0.091122    11.00000    0.07838    0.08305 =
         0.06773    0.01165   -0.02071   -0.02238
O3    4   -0.087547    0.123285    0.316217    11.00000    0.15050    0.07038 =
         0.06603    0.01624    0.03191   -0.02594
O4    4   -0.254195    0.063405    0.266425    11.00000    0.20957    0.11385 =
         0.11795    0.00313    0.02853   -0.10408
O5    4    0.619289    0.399492    0.063134    11.00000    0.11874    0.06535 =
         0.07441    0.02955   -0.01472   -0.02691
O6    4    0.311082    0.381156    0.002663    11.00000    0.12598    0.11128 =
         0.06122    0.03601   -0.02182   -0.01539
N1    3    0.321817    0.202669    0.216132    11.00000    0.05603    0.04955 =
         0.03991    0.00819   -0.00130   -0.00749
AFIX  43
H1    2    0.292442    0.198890    0.184637    11.00000   -1.20000
AFIX   0
N2    3    0.437090    0.286661    0.154490    11.00000    0.05033    0.04244 =
         0.04466    0.00574   -0.00441   -0.00536
AFIX  43
H2    2    0.306227    0.264594    0.148237    11.00000   -1.20000
AFIX   0
C1    1    0.183163    0.172401    0.246218    11.00000    0.05646    0.04361 =
         0.04343    0.00522   -0.00407   -0.00012
AFIX  43
H1A   2    0.197297    0.180080    0.279981    11.00000   -1.20000
AFIX   0
C2    1    0.019176    0.130461    0.232541    11.00000    0.05265    0.04809 =
         0.05936    0.00297    0.00269   -0.00594
C3    1   -0.014109    0.115610    0.180732    11.00000    0.06767    0.07180 =
         0.07009   -0.00920   -0.00314   -0.01614
C4    1   -0.189796    0.070322    0.163675    11.00000    0.11880    0.10009 =
         0.09554   -0.02617   -0.00822   -0.04880
AFIX 137
H4A   2   -0.378182    0.075270    0.173765    11.00000   -1.50000
H4B   2   -0.116143    0.039047    0.178278    11.00000   -1.50000
H4C   2   -0.187214    0.067737    0.128094    11.00000   -1.50000
AFIX   0
C5    1   -0.121026    0.101551    0.271753    11.00000    0.09163    0.05139 =
         0.07259    0.00634    0.00972   -0.01018
C6    1   -0.225667    0.096977    0.356978    11.00000    0.19362    0.11349 =
         0.10897    0.04125    0.04898   -0.03295
AFIX  23
H6A   2   -0.400087    0.081994    0.344673    11.00000   -1.20000
H6B   2   -0.107822    0.069101    0.369658    11.00000   -1.20000
AFIX   0
C7    1   -0.279318    0.132548    0.396105    11.00000    0.25535    0.17642 =
         0.12785    0.01727    0.06435   -0.03482
AFIX 137
H7A   2   -0.105659    0.145357    0.409950    11.00000   -1.50000
H7B   2   -0.380008    0.115249    0.421538    11.00000   -1.50000
H7C   2   -0.388401    0.160981    0.383163    11.00000   -1.50000
AFIX   0
C8    1    0.484829    0.322100    0.119914    11.00000    0.05803    0.04406 =
         0.04844    0.00275   -0.00182    0.00084
AFIX  43
H8    2    0.626722    0.345862    0.126761    11.00000   -1.20000
AFIX   0
C9    1    0.341373    0.326741    0.074472    11.00000    0.06319    0.04959 =
         0.04522    0.00352   -0.00147    0.00638
C10   1    0.124811    0.289866    0.060130    11.00000    0.06660    0.06039 =
         0.05319   -0.00084   -0.00570    0.01241
C11   1    0.004079    0.287451    0.008449    11.00000    0.09914    0.09010 =
         0.05733   -0.00435   -0.02459   -0.00189
AFIX 137
H11A  2   -0.104676    0.256413    0.004434    11.00000   -1.50000
H11B  2    0.152124    0.287281   -0.014747    11.00000   -1.50000
H11C  2   -0.112988    0.317103    0.002367    11.00000   -1.50000
AFIX   0
C12   1    0.417595    0.370785    0.042350    11.00000    0.08526    0.06009 =
         0.05029    0.00896    0.00046    0.00303
C13   1    0.698545    0.445842    0.036300    11.00000    0.15215    0.07096 =
         0.08777    0.03387    0.00038   -0.02484
AFIX  23
H13A  2    0.836768    0.437353    0.012037    11.00000   -1.20000
H13B  2    0.536836    0.460509    0.018883    11.00000   -1.20000
AFIX   0
C14   1    0.811747    0.482450    0.071736    11.00000    0.18341    0.10115 =
         0.11531    0.02446   -0.00396   -0.05044
AFIX 137
H14A  2    0.665119    0.495292    0.091863    11.00000   -1.50000
H14B  2    0.894899    0.510778    0.054446    11.00000   -1.50000
H14C  2    0.950887    0.465748    0.092584    11.00000   -1.50000
AFIX   0
C15   1    0.515880    0.240976    0.232316    11.00000    0.04609    0.04009 =
         0.04184    0.00111   -0.00038    0.00124
C16   1    0.645625    0.237994    0.279040    11.00000    0.05627    0.04434 =
         0.04339    0.00992    0.00080    0.00059
AFIX  43
H16   2    0.601246    0.210839    0.300095    11.00000   -1.20000
AFIX   0
C17   1    0.838802    0.274377    0.294945    11.00000    0.04891    0.04244 =
         0.03837    0.00247   -0.00161    0.00217
C18   1    0.910774    0.314304    0.262892    11.00000    0.04643    0.04115 =
         0.03943   -0.00192    0.00119    0.00328
C19   1    0.784851    0.317929    0.216033    11.00000    0.05064    0.03990 =
         0.04503    0.00406    0.00316   -0.00030
AFIX  43
H19   2    0.835782    0.344466    0.194766    11.00000   -1.20000
AFIX   0
C20   1    0.583112    0.282339    0.200418    11.00000    0.04236    0.04371 =
         0.03737    0.00511    0.00338    0.00157
C21   1    1.204228    0.329372    0.344776    11.00000    0.05097    0.04846 =
         0.04209   -0.00443   -0.00070    0.00372
C22   1    1.371823    0.349626    0.380184    11.00000    0.05995    0.05199 =
         0.04578   -0.00561   -0.00566    0.00170
C23   1    1.638340    0.372685    0.462840    11.00000    0.05084    0.05874 =
         0.05061   -0.00433   -0.00585    0.00301
C24   1    1.696476    0.410855    0.431696    11.00000    0.04898    0.05932 =
         0.05761   -0.00018   -0.01073   -0.00001
C25   1    1.543875    0.330596    0.556460    11.00000    0.07004    0.10299 =
         0.05884    0.00605   -0.00877    0.00585
AFIX 137
H25A  2    1.372083    0.349581    0.557741    11.00000   -1.50000
H25B  2    1.616210    0.324639    0.589654    11.00000   -1.50000
H25C  2    1.510511    0.297964    0.540201    11.00000   -1.50000
AFIX   0
C26   1    1.688011    0.516772    0.435575    11.00000    0.09282    0.06055 =
         0.10965    0.01334   -0.03329   -0.01065
AFIX 137
H26A  2    1.634389    0.518260    0.400917    11.00000   -1.50000
H26B  2    1.781379    0.548321    0.445094    11.00000   -1.50000
H26C  2    1.524756    0.512537    0.454922    11.00000   -1.50000
AFIX   0

N3    3    0.256706    0.427192    0.175544    11.00000    0.16368    0.15024 =
         0.11408    0.01406    0.02545    0.04234
C27   1    0.429961    0.444584    0.199271    11.00000    0.11847    0.10011 =
         0.10808    0.02744    0.03243    0.03806
C28   1    0.641631    0.467103    0.230668    11.00000    0.11138    0.09739 =
         0.18429    0.01584    0.02260    0.03472
AFIX 137
H28A  2    0.620723    0.504099    0.230657    11.00000   -1.50000
H28B  2    0.821681    0.458186    0.218600    11.00000   -1.50000
H28C  2    0.625229    0.454210    0.263921    11.00000   -1.50000
AFIX   0
HKLF 4


REM  1 in P2(1)/c
REM wR2 = 0.1608, GooF = S = 1.029, Restrained GooF = 1.070 for all data
REM R1 = 0.0621 for 3423 Fo > 4sig(Fo) and 0.1152 for all 5874 data
REM 395 parameters refined using 26 restraints

END

WGHT      0.0780      0.9285

REM Highest difference peak  1.222,  deepest hole -0.324,  1-sigma level  0.057
Q1    1   0.2148  0.2267  0.1530  11.00000  0.05    1.22
Q2    1  -0.4518  0.1147  0.3709  11.00000  0.05    0.48
Q3    1  -0.0586  0.1194  0.3974  11.00000  0.05    0.34
Q4    1   1.5743  0.3419  0.4603  11.00000  0.05    0.25
Q5    1   1.1961  0.3437  0.3720  11.00000  0.05    0.23
Q6    1   0.8428  0.2519  0.2815  11.00000  0.05    0.23
Q7    1   1.6400  0.3801  0.4976  11.00000  0.05    0.22
;
_shelx_res_checksum              63863


_publcif_funding_html            
;
;
